# Supplementary material for: Electrostatic interactions guide substrate recognition of the prokaryotic ubiquitin-like protein ligase PafA
Source: Nat Commun. 2023 Aug 29;14:5266. doi: 10.1038/s41467-023-40807-8 (PMC10465538; doi:10.1038/s41467-023-40807-8)
Supplement: Supplementary file 4 — Supplementary Data 1 [file 41467_2023_40807_MOESM4_ESM.xlsx]

## Sheet: Information_CglPafA_a1
Identification of pupylation sites in C. glutamicum PafA to reduce self-pupylation.
Replicate 1
Statistics of data.
# of MS scans	5774
# of MS/MS scans	9120
# of Features	39386
# of Chimera scans	1998
Result filtration parameters.
Peptide -10lgP	≥28.9
PTM Ascore	≥0
Protein -10lgP	≥20
Proteins unique peptides	≥0
De novo ALC Score	≥50%
Statistics of filtered result.
Peptide-Spectrum Matches	285
Peptide sequences	225
Protein groups	5
Proteins	5
Proteins (#Unique Peptides)	2 (>2); 0 (=2); 3 (=1);
FDR (Peptide-Spectrum Matches)	0
FDR (Peptide Sequences)	0
FDR (Protein Group)	0.4
De Novo Only Spectra	1410
# of identified Features	1534
# of identified MS/MS scans	284
PTM profile.
Name	∆Mass	Position	#PSM	-10lgP	Abundance	AScore
Oxidation	15.99	M	81	96.12	12500000	1000
Pup_VQKGGE_chymo_H2O	598.32	K	6	47.87	8280000	71.95
Search parameters.
Search Engine Name	PEAKS
Parent Mass Error Tolerance	15.0 ppm
Fragment Mass Error Tolerance	0.02 Da
Precursor Mass Search Type	monoisotopic
Enzyme	Chymotrypsin
Max Missed Cleavages	3
Digest Mode	Semispecific
Variable Modifications:
Oxidation (M): 15.99	15.99
Pup_VQKGGE_chymo_H2O: 598.32	598.32
Max Variable PTM Per Peptide	3
Database	M_Block_12607_cornycacterium
Taxon	All
Searched Entry	3093
FDR Estimation	Enabled
Merge Options	no merge
Precursor Options	corrected
Charge Options	no correction
Filter Charge	2 - 8
Process	true
Associate chimera	yes
Instrument parameters.
Fractions	20191021_mb_12607_1.raw
Ion Source	ESI(nano-spray)
Fragmentation Mode)	high energy CID (y and b ions)
MS Scan Mode	FT-ICR/Orbitrap
MS/MS Scan Mode	FT-ICR/Orbitrap

## Sheet: CglPafA_a1
Peptide List
Peptide	-10lgP	Mass	Length	ppm	m/z	RT	Fraction	Scan	Source File	Area Sample 1	#Feature	#Feature Sample 1	Accession	PTM	AScore
TTDEAILAAVDTAPDTTRAHL	97.88	2181.09	21	0	1091.55	28.46	1	7075	20191021_mb_12607_1.raw	94300000	3	3	Q8NQE1|PAFA_CORGL
EQRPEPEFSGTSNTEM(+15.99)ARVL	96.12	2293.06	20	0.1	765.362	22.24	1	4983	20191021_mb_12607_1.raw	12500000	1	1	Q8NQE1|PAFA_CORGL	Oxidation (M)	M16:Oxidation (M):1000.00
SAVNSEVDQLIEYM(+15.99)TVHAESY	84.46	2400.08	21	0.7	1201.05	31.16	1	7943	20191021_mb_12607_1.raw	61300000	2	2	Q8NQE1|PAFA_CORGL	Oxidation (M)	M14:Oxidation (M):1000.00
LEQRPEPEFSGTSNTEM(+15.99)ARVL	82.33	2406.15	21	1.1	803.058	22.9	1	5188	20191021_mb_12607_1.raw	106000000	2	2	Q8NQE1|PAFA_CORGL	Oxidation (M)	M17:Oxidation (M):1000.00
TTDEAILAAVDTAPDTTRAHLRGRIL	77.81	2776.48	26	-0.4	695.128	27.62	1	6812	20191021_mb_12607_1.raw	12400000	2	2	Q8NQE1|PAFA_CORGL
TTDEAILAAVDTAPDTTRAH	77.73	2068.01	20	0.1	690.343	26.01	1	6246	20191021_mb_12607_1.raw	25600000	2	2	Q8NQE1|PAFA_CORGL
LEQRPEPEFSGTSNTEMARVL	74.27	2390.15	21	-1.6	797.724	25.89	1	6223	20191021_mb_12607_1.raw	1250000	1	1	Q8NQE1|PAFA_CORGL
LEQRPEPEFSGTSNTEM(+15.99)	74.05	1966.86	17	-0.8	984.435	18.99	1	3905	20191021_mb_12607_1.raw	862000	1	1	Q8NQE1|PAFA_CORGL	Oxidation (M)	M17:Oxidation (M):1000.00
SAVNSEVDQLIEYM(+15.99)TVH	72.95	1949.9	17	-0.5	975.959	29.51	1	7438	20191021_mb_12607_1.raw	627000	1	1	Q8NQE1|PAFA_CORGL	Oxidation (M)	M14:Oxidation (M):1000.00
ENNAEEFVRSY	72.31	1356.59	11	-1.5	679.303	22.97	1	5255	20191021_mb_12607_1.raw	356000	1	1	Q8NQE0|PUP_CORGL
M(+15.99)AVDAEESLAKEDIAGQVY	71.05	2053.95	19	0.4	1027.98	26.2	1	6306	20191021_mb_12607_1.raw	4490000	2	2	Q8NQE1|PAFA_CORGL	Oxidation (M)	M1:Oxidation (M):1000.00
TTRSRPIINTRDEPHADSHSY	71.04	2452.18	21	1.3	491.445	15.27	1	2667	20191021_mb_12607_1.raw	21300000	3	3	Q8NQE1|PAFA_CORGL
INTRDEPHADSHSY	70.66	1640.72	14	0.2	547.913	14.22	1	2349	20191021_mb_12607_1.raw	12400000	3	3	Q8NQE1|PAFA_CORGL
SLKDGTTM(+15.99)TALQIQQVVFEHASKW	70.17	2733.38	24	0.3	684.352	32.08	1	8291	20191021_mb_12607_1.raw	18600000	2	2	Q8NQE1|PAFA_CORGL	Oxidation (M)	M8:Oxidation (M):1000.00
KAIESGDFSEVDTEIDW	67.84	1939.87	17	0.8	970.942	30.32	1	7697	20191021_mb_12607_1.raw	6250000	1	1	Q8NQE1|PAFA_CORGL
AVDAEESLAKEDIAGQVY	67.43	1906.92	18	0.4	954.466	26.01	1	6244	20191021_mb_12607_1.raw	6340000	1	1	Q8NQE1|PAFA_CORGL
RPIVEKYSSSNIFIPNGSRLY	67.27	2439.29	21	1.2	814.105	26.7	1	6487	20191021_mb_12607_1.raw	3460000	1	1	Q8NQE1|PAFA_CORGL
HVIVGDANM(+15.99)AEPSIAL	64.94	1651.82	16	1.1	826.92	27.27	1	6698	20191021_mb_12607_1.raw	26100000	1	1	Q8NQE1|PAFA_CORGL	Oxidation (M)	M9:Oxidation (M):1000.00
LFKNNVDSVGNSYG	64.81	1512.72	14	1	757.368	21.09	1	4618	20191021_mb_12607_1.raw	25200000	1	1	Q8NQE1|PAFA_CORGL
SSSNIFIPNGSRL	64.46	1390.72	13	-1	696.367	27.54	1	6751	20191021_mb_12607_1.raw	59800000	1	1	Q8NQE1|PAFA_CORGL
IQRGNLGLDDPKLAQVDL	64.23	1964.07	18	0.8	655.697	27.62	1	6800	20191021_mb_12607_1.raw	6880000	2	2	Q8NQE1|PAFA_CORGL
EGVSSATTRSRPIINTRDEPHADSHSY	63.79	2982.42	27	0.7	746.612	16.94	1	3228	20191021_mb_12607_1.raw	11700000	3	3	Q8NQE1|PAFA_CORGL
KAADTLGVPVTVDWM(+15.99)RH	63.71	1910.97	17	-1	637.996	25.85	1	6190	20191021_mb_12607_1.raw	8110000	3	3	Q8NQE1|PAFA_CORGL	Oxidation (M)	M15:Oxidation (M):1000.00
LEQRPEPEFSG	63.38	1287.61	11	0.1	644.812	19.41	1	4047	20191021_mb_12607_1.raw	1090000	1	1	Q8NQE1|PAFA_CORGL
SRPIINTRDEPHADSHSY	63.12	2093.99	18	-0.7	699.003	16.2	1	2970	20191021_mb_12607_1.raw	18100000	3	3	Q8NQE1|PAFA_CORGL
EKAGDVIADRM(+15.99)AVDAEESLAKEDIAGQVY	63.08	3108.49	29	1.3	1037.17	26.63	1	6449	20191021_mb_12607_1.raw	21500000	2	2	Q8NQE1|PAFA_CORGL	Oxidation (M)	M11:Oxidation (M):1000.00
FSGTSNTEM(+15.99)ARVL	62.39	1427.67	13	0	714.843	20.94	1	4552	20191021_mb_12607_1.raw	732000	1	1	Q8NQE1|PAFA_CORGL	Oxidation (M)	M9:Oxidation (M):1000.00
TRSRPIINTRDEPHADSHSY	62.15	2351.14	20	0.9	471.235	15.15	1	2627	20191021_mb_12607_1.raw	19800000	3	3	Q8NQE1|PAFA_CORGL
FKNNVDSVGNSY	61.82	1342.62	12	0	672.315	18.72	1	3818	20191021_mb_12607_1.raw	2340000	1	1	Q8NQE1|PAFA_CORGL
SAVNSEVDQLIEY	61.01	1465.69	13	0.7	733.855	30.55	1	7775	20191021_mb_12607_1.raw	25600000	1	1	Q8NQE1|PAFA_CORGL
RGRILKAADTLGVPVTVDW	60.79	2066.16	19	0.2	689.729	29.2	1	7348	20191021_mb_12607_1.raw	2420000	1	1	Q8NQE1|PAFA_CORGL
SSSNIFIPNGSRLY	60.59	1553.78	14	4.9	777.903	28.62	1	7124	20191021_mb_12607_1.raw	273000000	1	1	Q8NQE1|PAFA_CORGL
SAVNSEVDQLIEYMTVHAESY	60.13	2384.08	21	-0.5	1193.05	38.84	1	10506	20191021_mb_12607_1.raw	439000	1	1	Q8NQE1|PAFA_CORGL
NNAEEFVRSY	59.69	1227.55	10	-2.5	614.782	21.98	1	4901	20191021_mb_12607_1.raw	438000	1	1	Q8NQE0|PUP_CORGL
RPIVEKYSSSNIFIPNGSRL	58.62	2276.23	20	-0.4	759.75	25.89	1	6217	20191021_mb_12607_1.raw	420000	1	1	Q8NQE1|PAFA_CORGL
GLLENNAEEFVRSY	58.54	1639.78	14	-1.1	820.898	29.08	1	7296	20191021_mb_12607_1.raw	1030000	1	1	Q8NQE0|PUP_CORGL
PFSAVNSEVDQLIEYM(+15.99)TVHAESY	58.09	2644.2	23	-1.4	882.406	33.95	1	8934	20191021_mb_12607_1.raw	447000	1	1	Q8NQE1|PAFA_CORGL	Oxidation (M)	M16:Oxidation (M):1000.00
GLDDPKLAQVDL	57.97	1282.68	12	0.2	642.346	27.69	1	6825	20191021_mb_12607_1.raw	2050000	1	1	Q8NQE1|PAFA_CORGL
GLTFVDGDSKKL	57.73	1278.68	12	1	640.349	23.36	1	5369	20191021_mb_12607_1.raw	3460000	2	2	Q8NQE1|PAFA_CORGL
SSNIFIPNGSRLY	57.4	1466.75	13	0.6	734.384	28.7	1	7164	20191021_mb_12607_1.raw	593000	1	1	Q8NQE1|PAFA_CORGL
SSSNIFIPNGSRLYL	57.11	1666.87	15	-1.1	834.44	32.04	1	8301	20191021_mb_12607_1.raw	261000	1	1	Q8NQE1|PAFA_CORGL
LEQRPEPEFSGTSNTEM	56.97	1950.86	17	-0.8	976.438	21.89	1	4878	20191021_mb_12607_1.raw	262000	1	1	Q8NQE1|PAFA_CORGL
AAVDTAPDTTRAHLRGRIL	56.81	2033.11	19	-0.4	678.711	19.73	1	4152	20191021_mb_12607_1.raw	18900000	3	3	Q8NQE1|PAFA_CORGL
TRDEPHADSHSY	56.58	1413.59	12	-0.2	472.204	13.33	1	2119	20191021_mb_12607_1.raw	181000	1	1	Q8NQE1|PAFA_CORGL
EQRPEPEFSGTSNTEM(+15.99)AR	56.41	2080.91	18	0.1	694.645	16.71	1	3156	20191021_mb_12607_1.raw	623000	1	1	Q8NQE1|PAFA_CORGL	Oxidation (M)	M16:Oxidation (M):1000.00
KAADTLGVPVTVDW	55.97	1470.77	14	0.3	736.393	31.55	1	8135	20191021_mb_12607_1.raw	0	0	0	Q8NQE1|PAFA_CORGL
FRPIVEKY	55.73	1050.59	8	-1.3	351.202	20.79	1	4511	20191021_mb_12607_1.raw	9740000	2	2	Q8NQE1|PAFA_CORGL
LEQRPEPEFSGTSNTE	55.11	1819.82	16	-1	910.918	19.1	1	3959	20191021_mb_12607_1.raw	153000	1	1	Q8NQE1|PAFA_CORGL
RSRPIINTRDEPHADSHSY	54.97	2250.09	19	-0.4	451.025	15.01	1	2676	20191021_mb_12607_1.raw	50500000	3	3	Q8NQE1|PAFA_CORGL
ANDIASIREISRDATGSTL	54.66	1989.01	19	-0.4	995.513	26.09	1	6269	20191021_mb_12607_1.raw	14300000	2	2	Q8NQE1|PAFA_CORGL
EKAGDVIADRM(+15.99)	54.64	1219.59	11	0.3	610.801	15.34	1	2701	20191021_mb_12607_1.raw	1120000	2	2	Q8NQE1|PAFA_CORGL	Oxidation (M)	M11:Oxidation (M):1000.00
TFVDGDSKKL	54.37	1108.58	10	0.5	555.296	18.13	1	3637	20191021_mb_12607_1.raw	186000	1	1	Q8NQE1|PAFA_CORGL
LEQRPEPEFSGTSNTEM(+15.99)AR	54.29	2194	19	0.3	732.34	17.73	1	3479	20191021_mb_12607_1.raw	4310000	1	1	Q8NQE1|PAFA_CORGL	Oxidation (M)	M17:Oxidation (M):1000.00
AGDVIADRM(+15.99)AVDAEESLAKEDIAGQVY	54.19	2851.35	27	0.4	951.459	27.69	1	6830	20191021_mb_12607_1.raw	797000	1	1	Q8NQE1|PAFA_CORGL	Oxidation (M)	M9:Oxidation (M):1000.00
AEESLAKEDIAGQVY	54.16	1621.78	15	0.1	811.899	23.87	1	5537	20191021_mb_12607_1.raw	1050000	1	1	Q8NQE1|PAFA_CORGL
LFKNNVDSVGN	54.03	1205.6	11	-0.7	603.809	18.94	1	3886	20191021_mb_12607_1.raw	5120000	1	1	Q8NQE1|PAFA_CORGL
KNNVDSVGNSY	54.03	1195.55	11	-0.5	598.78	16.2	1	2967	20191021_mb_12607_1.raw	11000000	1	1	Q8NQE1|PAFA_CORGL
HENYLVGRSM(+15.99)PL	53.84	1430.7	12	-2.3	477.905	21.3	1	4694	20191021_mb_12607_1.raw	181000	1	1	Q8NQE1|PAFA_CORGL	Oxidation (M)	M10:Oxidation (M):1000.00
SSSNIFIPNGSR	53.71	1277.64	12	-0.8	639.825	23.25	1	5321	20191021_mb_12607_1.raw	2250000	1	1	Q8NQE1|PAFA_CORGL
KVNRPEPQSVELGDPF	53.58	1810.92	16	-0.3	906.468	25.55	1	6082	20191021_mb_12607_1.raw	4370000	1	1	Q8NQE1|PAFA_CORGL
SLKDGTTM(+15.99)TALQIQQVVF	53.25	1995.03	18	1	998.526	31.58	1	8120	20191021_mb_12607_1.raw	44200000	2	2	Q8NQE1|PAFA_CORGL	Oxidation (M)	M8:Oxidation (M):1000.00
RRLHVIVGDANM(+15.99)AEPSIAL	53.23	2077.11	19	-0.3	520.285	25.04	1	5928	20191021_mb_12607_1.raw	4780000	2	2	Q8NQE1|PAFA_CORGL	Oxidation (M)	M12:Oxidation (M):1000.00
TALQIQQVVF	53.13	1145.64	10	0	573.83	33.39	1	8737	20191021_mb_12607_1.raw	2690000	1	1	Q8NQE1|PAFA_CORGL
AAVDTAPDTTRAHL	53.08	1437.72	14	-1.1	480.247	17.86	1	3545	20191021_mb_12607_1.raw	112000000	4	4	Q8NQE1|PAFA_CORGL
RPIVEKY	52.34	903.518	7	-5	452.764	15.92	1	2880	20191021_mb_12607_1.raw	119000000	1	1	Q8NQE1|PAFA_CORGL
EPEFSGTSNTEM(+15.99)ARVL	52.29	1782.81	16	-0.4	892.412	23.51	1	5438	20191021_mb_12607_1.raw	128000	1	1	Q8NQE1|PAFA_CORGL	Oxidation (M)	M12:Oxidation (M):1000.00
TTDEAILAAVDTAPDTTR	52.2	1859.91	18	-2.8	930.96	27.4	1	6735	20191021_mb_12607_1.raw	0	0	0	Q8NQE1|PAFA_CORGL
GLPSLELANDIASIR	51.73	1567.86	15	0.4	784.936	33.78	1	8881	20191021_mb_12607_1.raw	401000	1	1	Q8NQE1|PAFA_CORGL
M(+15.99)STVESALTR	51.3	1109.54	10	-0.9	555.776	18.95	1	3900	20191021_mb_12607_1.raw	610000	1	1	Q8NQE1|PAFA_CORGL	Oxidation (M)	M1:Oxidation (M):1000.00
LENNAEEFVRSY	51.17	1469.68	12	-0.2	735.846	24.52	1	5759	20191021_mb_12607_1.raw	149000	1	1	Q8NQE0|PUP_CORGL
QIQQVVFEHASKW	51.03	1598.82	13	-1.1	533.947	25.74	1	6162	20191021_mb_12607_1.raw	2090000	2	2	Q8NQE1|PAFA_CORGL
AAVDTAPDTTRA	50.71	1187.58	12	-0.1	594.796	15.58	1	2765	20191021_mb_12607_1.raw	886000	1	1	Q8NQE1|PAFA_CORGL
DKGESFPLGY	50.41	1111.52	10	0	556.766	27	1	6553	20191021_mb_12607_1.raw	22700000	1	1	Q8NQE1|PAFA_CORGL
TYHDIRPGRGLFSVL	50.36	1729.93	15	0.3	577.65	28.85	1	7229	20191021_mb_12607_1.raw	131000	1	1	Q8NQE1|PAFA_CORGL
MTVHAESY	50.19	936.401	8	-0.8	469.207	17.51	1	3409	20191021_mb_12607_1.raw	3070000	1	1	Q8NQE1|PAFA_CORGL
AAVDTAPDTTRAH	50.01	1324.64	13	-1.2	442.552	14.11	1	2312	20191021_mb_12607_1.raw	12500000	1	1	Q8NQE1|PAFA_CORGL
SNTEM(+15.99)ARVL	49.93	1035.5	9	0.2	518.758	17.98	1	3560	20191021_mb_12607_1.raw	16300000	1	1	Q8NQE1|PAFA_CORGL	Oxidation (M)	M5:Oxidation (M):1000.00
M(+15.99)FRPIVEKY	49.83	1197.62	9	0.7	599.818	21.41	1	4704	20191021_mb_12607_1.raw	12100000	2	2	Q8NQE1|PAFA_CORGL	Oxidation (M)	M1:Oxidation (M):1000.00
KVNRPEPQSVELGDPFSAVNSEVDQLIEY	49.77	3258.6	29	0.9	1087.21	35.8	1	9563	20191021_mb_12607_1.raw	574000	1	1	Q8NQE1|PAFA_CORGL
IQRGNLGLDDPKLA	49.75	1508.83	14	-0.2	503.951	22.4	1	5039	20191021_mb_12607_1.raw	3430000	2	2	Q8NQE1|PAFA_CORGL
VIVGDANM(+15.99)AEPSIAL	49.36	1514.77	15	1	758.39	30.08	1	7605	20191021_mb_12607_1.raw	9600000	1	1	Q8NQE1|PAFA_CORGL	Oxidation (M)	M8:Oxidation (M):1000.00
TTDEAILAAVDTAPDTTRAHLR	49.17	2337.19	22	0.6	585.306	25.93	1	6238	20191021_mb_12607_1.raw	1230000	2	2	Q8NQE1|PAFA_CORGL
SLAKEDIAGQVY	48.84	1292.66	12	-0.5	647.337	22.65	1	5127	20191021_mb_12607_1.raw	849000	1	1	Q8NQE1|PAFA_CORGL
VIKKKLIDRF	48.81	1258.81	10	-0.3	630.413	17.47	1	3397	20191021_mb_12607_1.raw	19000000	2	2	Q8NQE1|PAFA_CORGL
TTDEAILAAVDTAPDTTRA	48.68	1930.95	19	0.7	966.482	27.77	1	6893	20191021_mb_12607_1.raw	894000	2	2	Q8NQE1|PAFA_CORGL
M(+15.99)TVHAESY	48.67	952.396	8	-1.8	477.204	15.12	1	2599	20191021_mb_12607_1.raw	52800000	1	1	Q8NQE1|PAFA_CORGL	Oxidation (M)	M1:Oxidation (M):1000.00
GLTFVDGDSKKLRPDEIARRM(+15.99)F	48.6	2566.33	22	-0.1	514.274	24.11	1	5616	20191021_mb_12607_1.raw	4430000	1	1	Q8NQE1|PAFA_CORGL	Oxidation (M)	M21:Oxidation (M):1000.00
TYHDIRPGRGLF	48.58	1430.74	12	0.1	477.921	22.33	1	5008	20191021_mb_12607_1.raw	8070000	2	2	Q8NQE1|PAFA_CORGL
RPEPEFSGTSNTEM(+15.99)ARVL	48.47	2035.96	18	-0.5	679.661	21.7	1	4826	20191021_mb_12607_1.raw	250000	1	1	Q8NQE1|PAFA_CORGL	Oxidation (M)	M14:Oxidation (M):1000.00
PFSAVNSEVDQLIEY	48.35	1709.81	15	0.6	855.915	33.86	1	8894	20191021_mb_12607_1.raw	425000	1	1	Q8NQE1|PAFA_CORGL
IQRGNLGLDD	48.04	1099.56	10	-1.8	550.787	19.66	1	4113	20191021_mb_12607_1.raw	6400000	1	1	Q8NQE1|PAFA_CORGL
KAADTLGVPVTVD	47.88	1284.69	13	-0.7	643.353	25.66	1	6136	20191021_mb_12607_1.raw	7490000	1	1	Q8NQE1|PAFA_CORGL
EKAGDVIADRM(+15.99)AVDAEESLAK(+598.32)EDIAGQVY	47.87	3706.81	29	-3.1	927.707	25.89	1	6214	20191021_mb_12607_1.raw	11100000	2	2	Q8NQE1|PAFA_CORGL	Oxidation (M); Pup_VQKGGE_chymo_H2O	M11:Oxidation (M):1000.00;K21:Pup_VQKGGE_chymo_H2O:74.89
AEEFVRSY	47.57	999.466	8	-0.5	500.74	20.36	1	4374	20191021_mb_12607_1.raw	972000	1	1	Q8NQE0|PUP_CORGL
ENYLVGRSM(+15.99)PL	47.36	1293.64	11	-0.6	647.826	24.26	1	5671	20191021_mb_12607_1.raw	712000	1	1	Q8NQE1|PAFA_CORGL	Oxidation (M)	M9:Oxidation (M):1000.00
ILKAADTLGVPVTVDW	47.04	1696.94	16	0.5	849.478	33.67	1	8850	20191021_mb_12607_1.raw	326000	1	1	Q8NQE1|PAFA_CORGL
RM(+15.99)AVDAEESLAKEDIAGQVY	46.97	2210.05	20	-0.2	737.691	24.42	1	5722	20191021_mb_12607_1.raw	578000	1	1	Q8NQE1|PAFA_CORGL	Oxidation (M)	M2:Oxidation (M):1000.00
KNNVDSVGNSYG	46.84	1252.57	12	-0.4	627.291	15.77	1	2878	20191021_mb_12607_1.raw	2270000	1	1	Q8NQE1|PAFA_CORGL
RPIVEKYSSSNIF	46.67	1538.81	13	-1.1	513.943	23.9	1	5550	20191021_mb_12607_1.raw	1830000	2	2	Q8NQE1|PAFA_CORGL
ANDIASIREISRDATGSTLL	46.64	2102.1	20	0.7	701.707	28.77	1	7176	20191021_mb_12607_1.raw	28500000	2	2	Q8NQE1|PAFA_CORGL
KALGKRLM(+15.99)PF	46.53	1175.68	10	-1	588.849	18.54	1	3747	20191021_mb_12607_1.raw	39600000	1	1	Q8NQE1|PAFA_CORGL	Oxidation (M)	M8:Oxidation (M):1000.00
DEPHADSHSY	46.5	1156.44	10	0.2	579.229	13.8	1	2239	20191021_mb_12607_1.raw	449000	2	2	Q8NQE1|PAFA_CORGL
NAEEFVRSY	46.35	1113.51	9	-0.4	557.762	21.7	1	4809	20191021_mb_12607_1.raw	1740000	1	1	Q8NQE0|PUP_CORGL
IFIPNGSRL	46.14	1015.58	9	0.7	508.798	26.51	1	6435	20191021_mb_12607_1.raw	935000	1	1	Q8NQE1|PAFA_CORGL
DVIADRM(+15.99)AVDAEESLAKEDIAGQVY	45.9	2723.3	25	0.1	908.773	28.27	1	7029	20191021_mb_12607_1.raw	295000	1	1	Q8NQE1|PAFA_CORGL	Oxidation (M)	M7:Oxidation (M):1000.00
M(+15.99)AVDAEESLAK(+598.32)EDIAGQVY	45.51	2652.27	19	-4.8	885.093	25.15	1	5968	20191021_mb_12607_1.raw	1230000	1	1	Q8NQE1|PAFA_CORGL	Oxidation (M); Pup_VQKGGE_chymo_H2O	M1:Oxidation (M):1000.00;K11:Pup_VQKGGE_chymo_H2O:1000.00
DKGESFPL	45.41	891.434	8	-1.2	446.724	25.85	1	6188	20191021_mb_12607_1.raw	11000000	1	1	Q8NQE1|PAFA_CORGL
GTSNTEM(+15.99)ARVL	45.32	1193.57	11	-0.6	597.792	18.17	1	3642	20191021_mb_12607_1.raw	720000	1	1	Q8NQE1|PAFA_CORGL	Oxidation (M)	M7:Oxidation (M):1000.00
GNLGLDDPKLAQVDL	45.11	1566.83	15	-0.8	784.419	29.7	1	7502	20191021_mb_12607_1.raw	271000	1	1	Q8NQE1|PAFA_CORGL
RPDEIARRM(+15.99)F	44.97	1305.66	10	0.7	436.228	16.65	1	3144	20191021_mb_12607_1.raw	5150000	2	2	Q8NQE1|PAFA_CORGL	Oxidation (M)	M9:Oxidation (M):1000.00
ANDIASIREISRD	44.68	1458.74	13	-1.3	487.254	21.09	1	4608	20191021_mb_12607_1.raw	431000	1	1	Q8NQE1|PAFA_CORGL
SLKDGTTM(+15.99)TALQIQQVVFEHASK(+598.32)W	44.63	3331.7	24	-5.3	667.343	30.7	1	7857	20191021_mb_12607_1.raw	1940000	1	1	Q8NQE1|PAFA_CORGL	Oxidation (M); Pup_VQKGGE_chymo_H2O	M8:Oxidation (M):1000.00;K23:Pup_VQKGGE_chymo_H2O:53.37
AAVDTAPDTTRAHLR	44.56	1593.82	15	-0.2	532.281	15.8	1	2850	20191021_mb_12607_1.raw	676000	1	1	Q8NQE1|PAFA_CORGL
AAVDTAPDTTR	44.39	1116.54	11	-0.6	559.278	14.74	1	2509	20191021_mb_12607_1.raw	1970000	1	1	Q8NQE1|PAFA_CORGL
LHVIVGDANM(+15.99)AEPSIAL	44.28	1764.91	17	2.8	883.464	29.66	1	7490	20191021_mb_12607_1.raw	384000	1	1	Q8NQE1|PAFA_CORGL	Oxidation (M)	M10:Oxidation (M):1000.00
AVDTAPDTTRAHL	43.83	1366.68	13	0	456.569	17.81	1	3519	20191021_mb_12607_1.raw	984000	2	2	Q8NQE1|PAFA_CORGL
NTEM(+15.99)ARVL	43.73	948.47	8	-1	475.242	17.9	1	3555	20191021_mb_12607_1.raw	1070000	1	1	Q8NQE1|PAFA_CORGL	Oxidation (M)	M4:Oxidation (M):1000.00
EISRDATGSTLL	43.7	1261.65	12	-0.2	631.833	23.75	1	5494	20191021_mb_12607_1.raw	13700000	1	1	Q8NQE1|PAFA_CORGL
QSRGMIKRW	43.57	1160.62	9	-0.6	387.882	16.01	1	2921	20191021_mb_12607_1.raw	166000	1	1	Q8NQE1|PAFA_CORGL
INFEKAGDVIADR	43.45	1446.75	13	-0.7	724.38	23.44	1	5397	20191021_mb_12607_1.raw	147000	1	1	Q8NQE1|PAFA_CORGL
EKAGDVIADR	43.33	1072.55	10	0	537.283	15.22	1	2659	20191021_mb_12607_1.raw	943000	2	2	Q8NQE1|PAFA_CORGL
AAVDTAPDTTRAHLRGRILKAADTL	43.32	2632.44	25	-2	659.116	21.95	1	4906	20191021_mb_12607_1.raw	0	0	0	Q8NQE1|PAFA_CORGL
KAADTLGVPVTVDWMRH	43.2	1894.97	17	-0.5	632.664	28.08	1	6958	20191021_mb_12607_1.raw	67700	1	1	Q8NQE1|PAFA_CORGL
LVGRSM(+15.99)PL	43.07	887.49	8	-2.4	444.751	18.77	1	3841	20191021_mb_12607_1.raw	0	0	0	Q8NQE1|PAFA_CORGL	Oxidation (M)	M6:Oxidation (M):1000.00
SVLQSRGMIKRW	42.95	1459.81	12	-1.6	487.609	20.83	1	4521	20191021_mb_12607_1.raw	968000	1	1	Q8NQE1|PAFA_CORGL
LDVGSHPEYATA	42.73	1258.58	12	-2.2	630.297	19.85	1	4180	20191021_mb_12607_1.raw	590000	1	1	Q8NQE1|PAFA_CORGL
NYLVGRSM(+15.99)PL	42.68	1164.6	10	0.1	583.305	23.59	1	5448	20191021_mb_12607_1.raw	422000	1	1	Q8NQE1|PAFA_CORGL	Oxidation (M)	M8:Oxidation (M):1000.00
HDIRPGRGLF	42.56	1166.63	10	-0.3	584.322	20.94	1	4547	20191021_mb_12607_1.raw	6970000	1	1	Q8NQE1|PAFA_CORGL
GLPSLELANDIASIREISRDATGSTL	42.46	2698.41	26	1.7	900.48	36.28	1	9722	20191021_mb_12607_1.raw	1210000	1	1	Q8NQE1|PAFA_CORGL
DPKLAQVDLTY	42.13	1261.66	11	-0.6	631.835	26.89	1	6570	20191021_mb_12607_1.raw	155000	1	1	Q8NQE1|PAFA_CORGL
SRGM(+15.99)IKRW	42.08	1048.56	8	0.3	350.527	14.07	1	2319	20191021_mb_12607_1.raw	76300	1	1	Q8NQE1|PAFA_CORGL	Oxidation (M)	M4:Oxidation (M):1000.00
GKRLMPF	41.79	847.474	7	0.5	424.744	23.17	1	5306	20191021_mb_12607_1.raw	641000	1	1	Q8NQE1|PAFA_CORGL
LDVGSHPEYA	41.69	1086.5	10	-0.7	544.256	19.53	1	4087	20191021_mb_12607_1.raw	546000	1	1	Q8NQE1|PAFA_CORGL
LSLKDGTTM(+15.99)TAL	41.41	1265.65	12	-0.2	633.834	23.36	1	5359	20191021_mb_12607_1.raw	2350000	1	1	Q8NQE1|PAFA_CORGL	Oxidation (M)	M9:Oxidation (M):1000.00
GKRLM(+15.99)PF	41.24	863.469	7	-1.2	432.741	18.32	1	3703	20191021_mb_12607_1.raw	35700000	1	1	Q8NQE1|PAFA_CORGL	Oxidation (M)	M5:Oxidation (M):1000.00
ANDIASIREISRDATGS	41.2	1774.88	17	-0.9	592.634	23.28	1	5357	20191021_mb_12607_1.raw	273000	1	1	Q8NQE1|PAFA_CORGL
QIQQVVF	41.14	860.476	7	-0.6	431.245	28.39	1	7059	20191021_mb_12607_1.raw	3290000	1	1	Q8NQE1|PAFA_CORGL
EQRPEPEFSGT	40.84	1275.57	11	0.6	638.794	18.25	1	3670	20191021_mb_12607_1.raw	164000	1	1	Q8NQE1|PAFA_CORGL
RPIVEKYS	40.84	990.55	8	-0.3	496.282	15.48	1	2746	20191021_mb_12607_1.raw	66400	1	1	Q8NQE1|PAFA_CORGL
LFKNNVDSVGNS	40.76	1292.64	12	0	647.325	18.85	1	3871	20191021_mb_12607_1.raw	2820000	1	1	Q8NQE1|PAFA_CORGL
TTDEAILAAVDTAPDTT	40.44	1703.81	17	-1	852.911	29.5	1	7450	20191021_mb_12607_1.raw	382000	1	1	Q8NQE1|PAFA_CORGL
ALGKRLM(+15.99)PF	40.35	1047.59	9	-1.1	524.802	21.7	1	4820	20191021_mb_12607_1.raw	3030000	1	1	Q8NQE1|PAFA_CORGL	Oxidation (M)	M7:Oxidation (M):1000.00
KAIESGDF	40.32	865.418	8	0.3	433.716	18.7	1	3807	20191021_mb_12607_1.raw	2450000	1	1	Q8NQE1|PAFA_CORGL
GVPVTVDWM(+15.99)RH	40.26	1311.64	11	0.8	656.827	23.36	1	5374	20191021_mb_12607_1.raw	489000	1	1	Q8NQE1|PAFA_CORGL	Oxidation (M)	M9:Oxidation (M):1000.00
GVPVTVDW	40.23	871.444	8	0.5	436.729	30.74	1	7865	20191021_mb_12607_1.raw	514000	1	1	Q8NQE1|PAFA_CORGL
ANDIASIR	40.19	858.456	8	-0.3	430.235	18.13	1	3626	20191021_mb_12607_1.raw	2440000	1	1	Q8NQE1|PAFA_CORGL
SNIFIPNGSRLY	40.04	1379.72	12	0.6	690.868	28.73	1	7204	20191021_mb_12607_1.raw	527000	1	1	Q8NQE1|PAFA_CORGL
M(+15.99)RHKVNRPEPQSVELGDPF	39.96	2251.12	19	-4.1	563.784	22.41	1	5060	20191021_mb_12607_1.raw	0	0	0	Q8NQE1|PAFA_CORGL	Oxidation (M)	M1:Oxidation (M):1000.00
GLTFVDGDSK	39.84	1037.5	10	-1.3	519.758	22.52	1	5101	20191021_mb_12607_1.raw	475000	1	1	Q8NQE1|PAFA_CORGL
STVESALTR	39.51	962.503	9	-0.3	482.259	18.21	1	3638	20191021_mb_12607_1.raw	4550000	1	1	Q8NQE1|PAFA_CORGL
AKEDIAGQVY	39.34	1092.55	10	6	547.283	19.69	1	4137	20191021_mb_12607_1.raw	7150000	1	1	Q8NQE1|PAFA_CORGL
KAADTLGVPVTV	39.17	1169.67	12	0.1	585.84	27.08	1	6617	20191021_mb_12607_1.raw	2080000	1	1	Q8NQE1|PAFA_CORGL
EQRPEPEFSG	38.89	1174.53	10	-0.5	588.27	17.98	1	3588	20191021_mb_12607_1.raw	65000	1	1	Q8NQE1|PAFA_CORGL
SLKDGTTM(+15.99)TAL	38.87	1152.57	11	0.9	577.293	19.06	1	3928	20191021_mb_12607_1.raw	41200000	1	1	Q8NQE1|PAFA_CORGL	Oxidation (M)	M8:Oxidation (M):1000.00
AAVDTAPDTTRAHLRGR	38.87	1806.94	17	0	452.743	14.75	1	2535	20191021_mb_12607_1.raw	164000	1	1	Q8NQE1|PAFA_CORGL
TAPDTTRAHL	38.55	1081.55	10	0.2	541.783	15.6	1	2775	20191021_mb_12607_1.raw	1220000	2	2	Q8NQE1|PAFA_CORGL
ANDIASIREISR	38.49	1343.72	12	0	448.913	20.67	1	4483	20191021_mb_12607_1.raw	503000	2	2	Q8NQE1|PAFA_CORGL
PLDKGESFPLGY	38.46	1321.66	12	0.2	661.835	27.85	1	6871	20191021_mb_12607_1.raw	552000	1	1	Q8NQE1|PAFA_CORGL
VGRSMPL	38.36	758.411	7	-0.7	380.212	20.36	1	4378	20191021_mb_12607_1.raw	54900	1	1	Q8NQE1|PAFA_CORGL
KAADTLGVPVTVDWM(+15.99)	38.28	1617.81	15	-1	809.91	30.4	1	7744	20191021_mb_12607_1.raw	218000	1	1	Q8NQE1|PAFA_CORGL	Oxidation (M)	M15:Oxidation (M):1000.00
QSRGM(+15.99)IKRW	38.27	1176.62	9	0.7	393.214	14.11	1	2323	20191021_mb_12607_1.raw	5010000	1	1	Q8NQE1|PAFA_CORGL	Oxidation (M)	M5:Oxidation (M):1000.00
SVLQSRGM(+15.99)IKRWTTDEAILAAVDTAPDTTRAHL	38.13	3638.88	33	0.5	910.729	27.77	1	6875	20191021_mb_12607_1.raw	1540000	2	2	Q8NQE1|PAFA_CORGL	Oxidation (M)	M8:Oxidation (M):1000.00
EEFVRSY	38.06	928.429	7	-0.3	465.222	19.77	1	4167	20191021_mb_12607_1.raw	430000	1	1	Q8NQE0|PUP_CORGL
TRRIM(+15.99)GIETEYGLTFVDGDSKKL	37.79	2644.35	23	-1.4	662.095	25.4	1	6060	20191021_mb_12607_1.raw	0	0	0	Q8NQE1|PAFA_CORGL	Oxidation (M)	M5:Oxidation (M):1000.00
VLEM(+15.99)IEADF	37.65	1081.5	9	-0.4	541.757	30.32	1	7735	20191021_mb_12607_1.raw	1730000	1	1	Q8NQE1|PAFA_CORGL	Oxidation (M)	M4:Oxidation (M):1000.00
INFEKAGDVIADRM	37.62	1577.79	14	0.1	526.936	26.34	1	6375	20191021_mb_12607_1.raw	0	0	0	Q8NQE1|PAFA_CORGL
IHHPNPLDKGESFPLGY	37.59	1919.95	17	-0.9	640.991	25.12	1	5971	20191021_mb_12607_1.raw	349000	1	1	Q8NQE1|PAFA_CORGL
TTM(+15.99)TALQIQQVVF	37.57	1494.78	13	1.3	748.396	33.2	1	8686	20191021_mb_12607_1.raw	93400	1	1	Q8NQE1|PAFA_CORGL	Oxidation (M)	M3:Oxidation (M):1000.00
RRLHVIVGDANM(+15.99)A	37.51	1466.78	13	0.5	489.933	17.1	1	3291	20191021_mb_12607_1.raw	122000	1	1	Q8NQE1|PAFA_CORGL	Oxidation (M)	M12:Oxidation (M):1000.00
AGSADSVVQVPDW	37.47	1329.62	13	-3	665.815	17.16	1	3368	20191021_mb_12607_1.raw	5500000	1	1	tr|Q8NSZ5|Q8NSZ5_CORGL
RHKVNRPEPQSVELGDPF	37.35	2104.08	18	1	527.028	22.6	1	5110	20191021_mb_12607_1.raw	449000	1	1	Q8NQE1|PAFA_CORGL
STVESALTRR	36.88	1118.6	10	-0.5	560.309	16.97	1	3242	20191021_mb_12607_1.raw	1190000	1	1	Q8NQE1|PAFA_CORGL
VFVGAGGY	36.7	768.381	8	-5.6	385.195	16.97	1	3247	20191021_mb_12607_1.raw	169000	1	1	O69282|MQO_CORGL
SNTEMARVL	36.59	1019.51	9	0.2	510.761	22.4	1	5063	20191021_mb_12607_1.raw	117000	1	1	Q8NQE1|PAFA_CORGL
ELANDIASIREISRDATGSTLL	36.58	2344.22	22	0.3	782.415	31.96	1	8272	20191021_mb_12607_1.raw	105000	1	1	Q8NQE1|PAFA_CORGL
M(+15.99)RHKVNRPEPQ	36.49	1406.72	11	10.6	469.919	9.51	1	1487	20191021_mb_12607_1.raw	0	0	0	Q8NQE1|PAFA_CORGL	Oxidation (M)	M1:Oxidation (M):1000.00
GLTFVDGDSKKLRPDEIAR	36.09	2116.13	19	-1.1	530.039	22.6	1	5114	20191021_mb_12607_1.raw	372000	1	1	Q8NQE1|PAFA_CORGL
IHHPNPLDKGESFPL	35.93	1699.87	15	-1.5	567.629	24.45	1	5737	20191021_mb_12607_1.raw	172000	1	1	Q8NQE1|PAFA_CORGL
IFIPNGSRLY	35.66	1178.64	10	0.5	590.33	27.89	1	6880	20191021_mb_12607_1.raw	5790000	1	1	Q8NQE1|PAFA_CORGL
SVLQSRGM(+15.99)IKRW	35.65	1475.8	12	-2.1	492.941	18.29	1	3677	20191021_mb_12607_1.raw	35700000	2	2	Q8NQE1|PAFA_CORGL	Oxidation (M)	M8:Oxidation (M):1000.00
LEQRPEPE	35.33	996.487	8	-0.8	499.251	14.35	1	2404	20191021_mb_12607_1.raw	88900	1	1	Q8NQE1|PAFA_CORGL
LVGRSM(+15.99)PLKAL	34.94	1199.71	11	-0.3	400.909	20.83	1	4533	20191021_mb_12607_1.raw	1280000	2	2	Q8NQE1|PAFA_CORGL	Oxidation (M)	M6:Oxidation (M):1000.00
GLPSLELANDIASIREISRDATGSTLL	34.72	2811.5	27	-0.5	938.173	38.02	1	10261	20191021_mb_12607_1.raw	1380000	1	1	Q8NQE1|PAFA_CORGL
RGRILKAADTL	34.62	1212.73	11	-0.8	405.25	17.56	1	3434	20191021_mb_12607_1.raw	1620000	1	1	Q8NQE1|PAFA_CORGL
AK(+598.32)EDIAGQVY	34.38	1690.86	10	-6.3	564.625	18.95	1	3902	20191021_mb_12607_1.raw	395000	1	1	Q8NQE1|PAFA_CORGL	Pup_VQKGGE_chymo_H2O	K2:Pup_VQKGGE_chymo_H2O:1000.00
EISRDATGSTL	34.34	1148.57	11	0	575.291	18.01	1	3577	20191021_mb_12607_1.raw	7130000	1	1	Q8NQE1|PAFA_CORGL
EQRPEPEFSGTSNTEM(+15.99)	34.29	1853.77	16	-0.6	927.894	17.81	1	3525	20191021_mb_12607_1.raw	89500	1	1	Q8NQE1|PAFA_CORGL	Oxidation (M)	M16:Oxidation (M):1000.00
ANDIASIREISRDAT	34.28	1630.83	15	1.9	544.617	22.52	1	5105	20191021_mb_12607_1.raw	27000	1	1	Q8NQE1|PAFA_CORGL
IPNGSRLY	34.16	918.492	8	-1.4	460.253	20.18	1	4260	20191021_mb_12607_1.raw	73900000	1	1	Q8NQE1|PAFA_CORGL
EGVSSATTRSRPI	34.16	1359.71	13	-3.1	680.861	15.92	1	2896	20191021_mb_12607_1.raw	368000	1	1	Q8NQE1|PAFA_CORGL
KVNRPEPQSVEL	33.99	1394.75	12	-0.6	698.383	19.58	1	4115	20191021_mb_12607_1.raw	121000	1	1	Q8NQE1|PAFA_CORGL
IINTRDEPHADSHSY	33.83	1753.8	15	-0.5	585.608	15.94	1	2902	20191021_mb_12607_1.raw	163000	1	1	Q8NQE1|PAFA_CORGL
LFKNNVD	33.69	848.439	7	-2.5	425.226	17.24	1	3332	20191021_mb_12607_1.raw	5730000	1	1	Q8NQE1|PAFA_CORGL
NIFIPNGSRLY	33.46	1292.69	11	0.8	647.352	29.16	1	7334	20191021_mb_12607_1.raw	542000	1	1	Q8NQE1|PAFA_CORGL
AQVDLTYH	33.31	945.456	8	-1.2	473.735	19.69	1	4148	20191021_mb_12607_1.raw	92700	1	1	Q8NQE1|PAFA_CORGL
TRRIM(+15.99)GIETEY	33.27	1383.68	11	-2.2	462.233	19.29	1	3994	20191021_mb_12607_1.raw	40300000	1	1	Q8NQE1|PAFA_CORGL	Oxidation (M)	M5:Oxidation (M):1000.00
TRRIMGIETEY	33.11	1367.69	11	-0.1	456.903	23.36	1	5371	20191021_mb_12607_1.raw	649000	1	1	Q8NQE1|PAFA_CORGL
STVESALTRRIM(+15.99)GIETEY	33.07	2071.03	18	1.2	691.35	27.66	1	6799	20191021_mb_12607_1.raw	7700000	1	1	Q8NQE1|PAFA_CORGL	Oxidation (M)	M12:Oxidation (M):1000.00
SIREISRDATGSTLL	32.88	1617.87	15	-0.6	809.941	23.98	1	5576	20191021_mb_12607_1.raw	3980000	1	1	Q8NQE1|PAFA_CORGL
ILKAADTL	32.75	843.506	8	0.4	422.761	21.49	1	4754	20191021_mb_12607_1.raw	309000	1	1	Q8NQE1|PAFA_CORGL
DK(+598.32)GESFPL	32.58	1489.75	8	-7.1	497.588	23.51	1	5424	20191021_mb_12607_1.raw	956000	1	1	Q8NQE1|PAFA_CORGL	Pup_VQKGGE_chymo_H2O	K2:Pup_VQKGGE_chymo_H2O:1000.00
GLTFVDGDSKK	32.52	1165.6	11	0.7	583.807	19.69	1	4158	20191021_mb_12607_1.raw	71800	1	1	Q8NQE1|PAFA_CORGL
LFKNNVDSVGNSY	32.42	1455.7	13	0.7	728.857	21.61	1	4761	20191021_mb_12607_1.raw	19400000	1	1	Q8NQE1|PAFA_CORGL
IQRGNLGLDDPKLAQVD	31.56	1850.98	17	-1.3	618.001	23.59	1	5450	20191021_mb_12607_1.raw	130000	1	1	Q8NQE1|PAFA_CORGL
IQRGNLGLD	31.56	984.535	9	-0.7	493.274	19.86	1	4206	20191021_mb_12607_1.raw	512000	1	1	Q8NQE1|PAFA_CORGL
VDGDSKKLRPDEIARRM(+15.99)F	31.55	2148.11	18	0.5	717.045	18.95	1	3887	20191021_mb_12607_1.raw	1430000	1	1	Q8NQE1|PAFA_CORGL	Oxidation (M)	M17:Oxidation (M):1000.00
DAEESLAKEDIAGQVY	31.55	1736.81	16	0.5	869.413	25.46	1	6083	20191021_mb_12607_1.raw	200000	1	1	Q8NQE1|PAFA_CORGL
HDIRPGRGLFSVL	31.53	1465.82	13	-1.1	489.612	28.58	1	7140	20191021_mb_12607_1.raw	1120000	1	1	Q8NQE1|PAFA_CORGL
LDVGSHPEY	31.2	1015.46	9	8	508.742	19.73	1	4165	20191021_mb_12607_1.raw	1550000	1	1	Q8NQE1|PAFA_CORGL
GLTFVDGDSKKLRPDEIARR	30.92	2272.23	20	-0.5	569.064	21.37	1	4718	20191021_mb_12607_1.raw	709000	1	1	Q8NQE1|PAFA_CORGL
EGVSSATTRSRPIIN	30.85	1586.84	15	0.6	529.953	17.56	1	3437	20191021_mb_12607_1.raw	100000	1	1	Q8NQE1|PAFA_CORGL
KAADTLGVPV	30.76	969.549	10	-1.5	485.781	24.68	1	5884	20191021_mb_12607_1.raw	26700000	1	1	Q8NQE1|PAFA_CORGL
DLWGRM(+15.99)L	30.72	905.443	7	-2	453.728	27.39	1	6695	20191021_mb_12607_1.raw	48300000	1	1	Q8NQE1|PAFA_CORGL	Oxidation (M)	M6:Oxidation (M):1000.00
KNNVDSVGNSYGCHENY	30.72	1898.79	17	8.6	633.941	16.37	1	3043	20191021_mb_12607_1.raw	116000	1	1	Q8NQE1|PAFA_CORGL
GLTFVDGDSKKLRPDEIARRM	30.7	2403.27	21	-1.6	601.824	23.83	1	5531	20191021_mb_12607_1.raw	148000	1	1	Q8NQE1|PAFA_CORGL
RIM(+15.99)GIETEY	30.5	1126.53	9	-0.5	564.273	21.45	1	4729	20191021_mb_12607_1.raw	2290000	1	1	Q8NQE1|PAFA_CORGL	Oxidation (M)	M3:Oxidation (M):1000.00
DIRPGRGL	30.34	882.504	8	0.4	442.259	17.93	1	3559	20191021_mb_12607_1.raw	714000	1	1	Q8NQE1|PAFA_CORGL
LITRQLI	30.31	855.554	7	-0.5	428.784	25.15	1	5967	20191021_mb_12607_1.raw	2920000	1	1	Q8NQE1|PAFA_CORGL
SIREISRDATGSTL	30.29	1504.78	14	-0.7	753.399	19.93	1	4213	20191021_mb_12607_1.raw	8510000	1	1	Q8NQE1|PAFA_CORGL
LEQRPEPEF	30.18	1143.56	9	-1.4	572.784	21.45	1	4731	20191021_mb_12607_1.raw	938000	1	1	Q8NQE1|PAFA_CORGL
SMDDSVRGETT	30.14	1196.5	11	-2.9	599.255	19.41	1	4051	20191021_mb_12607_1.raw	51300	1	1	P0C543|HEM1_CORGL
EKAGDVIADRMAVDAEESLAKEDIAGQVY	30.08	3092.5	29	-0.4	774.131	30.08	1	7640	20191021_mb_12607_1.raw	371000	1	1	Q8NQE1|PAFA_CORGL
PKLAQVDLTY	29.67	1146.63	10	-0.3	574.321	25.93	1	6227	20191021_mb_12607_1.raw	2380000	1	1	Q8NQE1|PAFA_CORGL
DLWGRML	29.3	889.448	7	0.2	445.731	31.69	1	8164	20191021_mb_12607_1.raw	3830000	1	1	Q8NQE1|PAFA_CORGL
TSNTEM(+15.99)ARVL	29.17	1136.55	10	-0.6	569.282	18.13	1	3612	20191021_mb_12607_1.raw	3190000	1	1	Q8NQE1|PAFA_CORGL	Oxidation (M)	M6:Oxidation (M):1000.00
total 225 peptides

## Sheet: Information_CglPafA_a2
Identification of pupylation sites in C. glutamicum PafA to reduce self-pupylation.
Replicate 2
Statistics of data.
# of MS scans	5595
# of MS/MS scans	9185
# of Features	52005
# of Chimera scans	2445
Result filtration parameters.
Peptide -10lgP	≥34
PTM Ascore	≥0
Protein -10lgP	≥20
Proteins unique peptides	≥0
De novo ALC Score	≥50%
Statistics of filtered result.
Peptide-Spectrum Matches	286
Peptide sequences	212
Protein groups	6
Proteins	6
Proteins (#Unique Peptides)	2 (>2); 0 (=2); 0 (=1);
FDR (Peptide-Spectrum Matches)	0
FDR (Peptide Sequences)	0
FDR (Protein Group)	0.5
De Novo Only Spectra	1555
# of identified Features	1718
# of identified MS/MS scans	286
PTM profile.
Name	∆Mass	Position	#PSM	-10lgP	Abundance	AScore
Oxidation	15.99	M	90	96.59	15900000	1000
Pup_VQKGGE_chymo_H2O	598.32	K	8	67.46	54200000	146.2
Search parameters.
Search Engine Name	PEAKS
Parent Mass Error Tolerance	15.0 ppm
Fragment Mass Error Tolerance	0.02 Da
Precursor Mass Search Type	monoisotopic
Enzyme	Chymotrypsin
Max Missed Cleavages	3
Digest Mode	Semispecific
Variable Modifications:
Oxidation (M): 15.99	15.99
Pup_VQKGGE_chymo_H2O: 598.32	598.32
Max Variable PTM Per Peptide	3
Database	M_Block_12607_cornycacterium
Taxon	All
Searched Entry	3093
FDR Estimation	Enabled
Merge Options	no merge
Precursor Options	corrected
Charge Options	no correction
Filter Charge	2 - 8
Process	true
Associate chimera	yes
Instrument parameters.
Fractions	20191021_mb_12607_2.raw
Ion Source	ESI(nano-spray)
Fragmentation Mode)	high energy CID (y and b ions)
MS Scan Mode	FT-ICR/Orbitrap
MS/MS Scan Mode	FT-ICR/Orbitrap

## Sheet: CglPafA_a2
Peptide List
Peptide	-10lgP	Mass	Length	ppm	m/z	RT	Fraction	Scan	Source File	Area Sample 2	#Feature	#Feature Sample 2	Accession	PTM	AScore
EQRPEPEFSGTSNTEM(+15.99)ARVL	96.59	2293.06	20	-0.7	765.362	22.28	2	5214	20191021_mb_12607_2.raw	15900000	1	1	Q8NQE1|PAFA_CORGL	Oxidation (M)	M16:Oxidation (M):1000.00
TTDEAILAAVDTAPDTTRAHL	94.73	2181.09	21	0.4	1091.55	28.45	2	7290	20191021_mb_12607_2.raw	16600000	3	3	Q8NQE1|PAFA_CORGL
LEQRPEPEFSGTSNTEM(+15.99)ARVL	94.31	2406.15	21	2.4	803.059	22.94	2	5422	20191021_mb_12607_2.raw	262000000	2	2	Q8NQE1|PAFA_CORGL	Oxidation (M)	M17:Oxidation (M):1000.00
LEQRPEPEFSGTSNTEMARVL	92.01	2390.15	21	-0.5	797.725	25.96	2	6449	20191021_mb_12607_2.raw	3840000	1	1	Q8NQE1|PAFA_CORGL
RPIVEKYSSSNIFIPNGSRLY	85.42	2439.29	21	0.4	814.105	26.73	2	6703	20191021_mb_12607_2.raw	17800000	2	2	Q8NQE1|PAFA_CORGL
SLKDGTTM(+15.99)TALQIQQVVFEHASKW	85.14	2733.38	24	0	912.134	32.07	2	8531	20191021_mb_12607_2.raw	18300000	2	2	Q8NQE1|PAFA_CORGL	Oxidation (M)	M8:Oxidation (M):1000.00
TTDEAILAAVDTAPDTTRAHLRGRIL	81.3	2776.48	26	0.2	695.128	27.6	2	7021	20191021_mb_12607_2.raw	113000000	3	3	Q8NQE1|PAFA_CORGL
TTDEAILAAVDTAPDTTRAH	79.78	2068.01	20	1.2	690.344	26.08	2	6489	20191021_mb_12607_2.raw	26000000	2	2	Q8NQE1|PAFA_CORGL
LEQRPEPEFSGTSNTEM(+15.99)AR	77.63	2194	19	2.2	732.341	17.78	2	3703	20191021_mb_12607_2.raw	6190000	1	1	Q8NQE1|PAFA_CORGL	Oxidation (M)	M17:Oxidation (M):1000.00
M(+15.99)AVDAEESLAKEDIAGQVY	76.62	2053.95	19	1.5	1027.98	26.27	2	6553	20191021_mb_12607_2.raw	3690000	1	1	Q8NQE1|PAFA_CORGL	Oxidation (M)	M1:Oxidation (M):1000.00
SAVNSEVDQLIEYM(+15.99)TVHAESY	76.39	2400.08	21	1.1	1201.05	31.22	2	8179	20191021_mb_12607_2.raw	81000000	2	2	Q8NQE1|PAFA_CORGL	Oxidation (M)	M14:Oxidation (M):1000.00
KAIESGDFSEVDTEIDW	74.44	1939.87	17	-0.4	970.941	30.38	2	7931	20191021_mb_12607_2.raw	8880000	1	1	Q8NQE1|PAFA_CORGL
KAADTLGVPVTVDW	74.02	1470.77	14	1.3	736.394	31.87	2	8428	20191021_mb_12607_2.raw	81700000	1	1	Q8NQE1|PAFA_CORGL
EKAGDVIADRM(+15.99)AVDAEESLAKEDIAGQVY	73.57	3108.49	29	1.9	778.132	26.62	2	6683	20191021_mb_12607_2.raw	62200000	2	2	Q8NQE1|PAFA_CORGL	Oxidation (M)	M11:Oxidation (M):1000.00
LFKNNVDSVGNSY	72.61	1455.7	13	0.8	728.857	21.7	2	5002	20191021_mb_12607_2.raw	19100000	1	1	Q8NQE1|PAFA_CORGL
IQRGNLGLDDPKLAQVDL	71.6	1964.07	18	-0.3	983.042	27.6	2	7022	20191021_mb_12607_2.raw	12800000	2	2	Q8NQE1|PAFA_CORGL
ENNAEEFVRSY	71.07	1356.59	11	-0.4	679.304	23.06	2	5476	20191021_mb_12607_2.raw	807000	1	1	Q8NQE0|PUP_CORGL
HVIVGDANM(+15.99)AEPSIAL	71.03	1651.82	16	1.1	826.92	27.3	2	6943	20191021_mb_12607_2.raw	16400000	1	1	Q8NQE1|PAFA_CORGL	Oxidation (M)	M9:Oxidation (M):1000.00
SRPIINTRDEPHADSHSY	69.85	2093.99	18	0.4	524.505	16.16	2	3168	20191021_mb_12607_2.raw	27900000	3	3	Q8NQE1|PAFA_CORGL
KAADTLGVPVTVDWM(+15.99)RH	69.39	1910.97	17	0.2	956.491	25.92	2	6438	20191021_mb_12607_2.raw	5650000	2	2	Q8NQE1|PAFA_CORGL	Oxidation (M)	M15:Oxidation (M):1000.00
INTRDEPHADSHSY	68.93	1640.72	14	0.4	821.367	14.17	2	2494	20191021_mb_12607_2.raw	16300000	3	3	Q8NQE1|PAFA_CORGL
SLKDGTTM(+15.99)TALQIQQVVF	68.7	1995.03	18	0.7	998.525	31.65	2	8373	20191021_mb_12607_2.raw	38300000	2	2	Q8NQE1|PAFA_CORGL	Oxidation (M)	M8:Oxidation (M):1000.00
SSSNIFIPNGSRL	68.6	1390.72	13	-1.2	696.367	27.53	2	6974	20191021_mb_12607_2.raw	45800000	1	1	Q8NQE1|PAFA_CORGL
SGTSNTEM(+15.99)ARVL	68.56	1280.6	12	-1	641.308	18.25	2	3861	20191021_mb_12607_2.raw	1880000	1	1	Q8NQE1|PAFA_CORGL	Oxidation (M)	M8:Oxidation (M):1000.00
LFKNNVDSVGNSYG	67.59	1512.72	14	1.8	757.369	21.16	2	4844	20191021_mb_12607_2.raw	17400000	1	1	Q8NQE1|PAFA_CORGL
SLKDGTTM(+15.99)TALQIQQVVFEHASK(+598.32)W	67.46	3331.7	24	-1.7	833.93	30.8	2	8066	20191021_mb_12607_2.raw	97000000	3	3	Q8NQE1|PAFA_CORGL	Oxidation (M); Pup_VQKGGE_chymo_H2O	M8:Oxidation (M):1000.00;K23:Pup_VQKGGE_chymo_H2O:146.25
TRSRPIINTRDEPHADSHSY	67.27	2351.14	20	0.7	471.235	15.16	2	2808	20191021_mb_12607_2.raw	74700000	3	3	Q8NQE1|PAFA_CORGL
AVDAEESLAKEDIAGQVY	66.75	1906.92	18	1.2	954.466	26.08	2	6482	20191021_mb_12607_2.raw	5770000	1	1	Q8NQE1|PAFA_CORGL
RGRILKAADTLGVPVTVDW	66.71	2066.16	19	-1.3	689.727	29.18	2	7541	20191021_mb_12607_2.raw	12800000	3	3	Q8NQE1|PAFA_CORGL
IQRGNLGLDDPKLA	66.47	1508.83	14	-0.6	503.951	22.48	2	5280	20191021_mb_12607_2.raw	4740000	2	2	Q8NQE1|PAFA_CORGL
NNAEEFVRSY	66.41	1227.55	10	-3.1	614.781	22.08	2	5133	20191021_mb_12607_2.raw	1210000	1	1	Q8NQE0|PUP_CORGL
SSSNIFIPNGSRLY	66.3	1553.78	14	4.5	777.903	28.64	2	7346	20191021_mb_12607_2.raw	225000000	1	1	Q8NQE1|PAFA_CORGL
TTRSRPIINTRDEPHADSHSY	65.83	2452.18	21	3.1	491.446	15.27	2	2851	20191021_mb_12607_2.raw	109000000	3	3	Q8NQE1|PAFA_CORGL
SVLQSRGM(+15.99)IKRWTTDEAILAAVDTAPDTTRAHL	65.43	3638.88	33	0.2	728.784	27.72	2	7049	20191021_mb_12607_2.raw	8780000	2	2	Q8NQE1|PAFA_CORGL	Oxidation (M)	M8:Oxidation (M):1000.00
EQRPEPEFSGTSNTEM(+15.99)AR	65.4	2080.91	18	0.8	694.645	16.77	2	3372	20191021_mb_12607_2.raw	320000	1	1	Q8NQE1|PAFA_CORGL	Oxidation (M)	M16:Oxidation (M):1000.00
TTDEAILAAVDTAPDTTRAHLR	65.16	2337.19	22	-0.1	780.071	26	2	6476	20191021_mb_12607_2.raw	3130000	2	2	Q8NQE1|PAFA_CORGL
SAVNSEVDQLIEY	65.08	1465.69	13	1.4	733.855	30.61	2	8010	20191021_mb_12607_2.raw	18700000	1	1	Q8NQE1|PAFA_CORGL
FKNNVDSVGNSY	64.67	1342.62	12	0.2	672.315	18.83	2	4052	20191021_mb_12607_2.raw	1590000	1	1	Q8NQE1|PAFA_CORGL
RRLHVIVGDANM(+15.99)AEPSIALKVGSTLL	64.53	2775.54	26	-2	694.892	29.1	2	7521	20191021_mb_12607_2.raw	3240000	2	2	Q8NQE1|PAFA_CORGL	Oxidation (M)	M12:Oxidation (M):1000.00
GLPSLELANDIASIR	63.73	1567.86	15	0.4	784.936	33.84	2	9115	20191021_mb_12607_2.raw	1070000	1	1	Q8NQE1|PAFA_CORGL
TYHDIRPGRGLF	63.49	1430.74	12	-0.8	716.378	22.4	2	5241	20191021_mb_12607_2.raw	35000000	3	3	Q8NQE1|PAFA_CORGL
RPEPEFSGTSNTEM(+15.99)ARVL	62.47	2035.96	18	-1.2	679.661	21.81	2	5052	20191021_mb_12607_2.raw	622000	1	1	Q8NQE1|PAFA_CORGL	Oxidation (M)	M14:Oxidation (M):1000.00
EGVSSATTRSRPIINTRDEPHADSHSY	62.38	2982.42	27	1.9	746.613	17.01	2	3429	20191021_mb_12607_2.raw	56000000	4	4	Q8NQE1|PAFA_CORGL
EKAGDVIADRM(+15.99)AVDAEESLAK(+598.32)EDIAGQVY	62.26	3706.81	29	-2	742.368	25.96	2	6450	20191021_mb_12607_2.raw	18600000	2	2	Q8NQE1|PAFA_CORGL	Oxidation (M); Pup_VQKGGE_chymo_H2O	M11:Oxidation (M):1000.00;K21:Pup_VQKGGE_chymo_H2O:90.27
LEQRPEPEFSGTSNTEM(+15.99)	61.32	1966.86	17	-0.3	984.436	19.08	2	4137	20191021_mb_12607_2.raw	553000	1	1	Q8NQE1|PAFA_CORGL	Oxidation (M)	M17:Oxidation (M):1000.00
KAADTLGVPVTVDWMRH	59.97	1894.97	17	1.1	632.665	28.04	2	7166	20191021_mb_12607_2.raw	0	0	0	Q8NQE1|PAFA_CORGL
LEQRPEPEFSGTSNTEM	59.71	1950.86	17	-1.4	976.437	21.97	2	5114	20191021_mb_12607_2.raw	174000	1	1	Q8NQE1|PAFA_CORGL
GLLENNAEEFVRSY	59.02	1639.78	14	0.2	820.899	29.1	2	7505	20191021_mb_12607_2.raw	3200000	1	1	Q8NQE0|PUP_CORGL
PFSAVNSEVDQLIEYM(+15.99)TVHAESY	58.47	2644.2	23	1.8	882.409	33.99	2	9162	20191021_mb_12607_2.raw	1070000	1	1	Q8NQE1|PAFA_CORGL	Oxidation (M)	M16:Oxidation (M):1000.00
QIQQVVFEHASKW	58.41	1598.82	13	-0.8	533.947	25.81	2	6411	20191021_mb_12607_2.raw	1660000	1	1	Q8NQE1|PAFA_CORGL
FRPIVEKY	58.07	1050.59	8	0.4	351.203	20.85	2	4730	20191021_mb_12607_2.raw	10400000	2	2	Q8NQE1|PAFA_CORGL
ANDIASIREISRDATGSTL	58.06	1989.01	19	-0.4	664.011	26.15	2	6501	20191021_mb_12607_2.raw	20300000	2	2	Q8NQE1|PAFA_CORGL
GLPSLELANDIASIREISRDATGSTL	57.77	2698.41	26	1.3	900.48	36.24	2	9950	20191021_mb_12607_2.raw	2300000	1	1	Q8NQE1|PAFA_CORGL
GLTFVDGDSKKL	57.46	1278.68	12	1.3	427.235	23.4	2	5604	20191021_mb_12607_2.raw	3140000	2	2	Q8NQE1|PAFA_CORGL
IQRGNLGLDDPKLAQVD	56.95	1850.98	17	0.5	618.003	23.63	2	5678	20191021_mb_12607_2.raw	203000	1	1	Q8NQE1|PAFA_CORGL
INFEKAGDVIADR	56.9	1446.75	13	0.1	483.256	23.48	2	5626	20191021_mb_12607_2.raw	635000	2	2	Q8NQE1|PAFA_CORGL
QSRGMIKRW	56.77	1160.62	9	0	387.882	16.02	2	3114	20191021_mb_12607_2.raw	1540000	1	1	Q8NQE1|PAFA_CORGL
KVNRPEPQSVELGDPF	56.73	1810.92	16	1.1	906.469	25.62	2	6320	20191021_mb_12607_2.raw	11900000	1	1	Q8NQE1|PAFA_CORGL
ANDIASIREISRDATGSTLL	56.43	2102.1	20	0.4	1052.06	28.75	2	7398	20191021_mb_12607_2.raw	48200000	2	2	Q8NQE1|PAFA_CORGL
RPIVEKYSSSNIFIPNGSRL	56.12	2276.23	20	-0.8	759.749	25.96	2	6462	20191021_mb_12607_2.raw	2330000	2	2	Q8NQE1|PAFA_CORGL
QVDLTYHDIRPGRGLF	55.97	1885.98	16	-1	472.502	26.77	2	6714	20191021_mb_12607_2.raw	5900000	2	2	Q8NQE1|PAFA_CORGL
ENYLVGRSM(+15.99)PL	55.7	1293.64	11	-0.7	647.826	24.34	2	5904	20191021_mb_12607_2.raw	833000	1	1	Q8NQE1|PAFA_CORGL	Oxidation (M)	M9:Oxidation (M):1000.00
SSSNIFIPNGSR	55.46	1277.64	12	-0.4	639.825	23.29	2	5553	20191021_mb_12607_2.raw	2120000	1	1	Q8NQE1|PAFA_CORGL
M(+15.99)RHKVNRPEPQSVELGDPF	55.4	2251.12	19	1	751.38	22.44	2	5255	20191021_mb_12607_2.raw	35000000	2	2	Q8NQE1|PAFA_CORGL	Oxidation (M)	M1:Oxidation (M):1000.00
GLDDPKLAQVDL	55.4	1282.68	12	-0.4	642.346	27.72	2	7048	20191021_mb_12607_2.raw	1530000	1	1	Q8NQE1|PAFA_CORGL
HENYLVGRSM(+15.99)PL	55.28	1430.7	12	-0.4	477.906	21.39	2	4918	20191021_mb_12607_2.raw	254000	1	1	Q8NQE1|PAFA_CORGL	Oxidation (M)	M10:Oxidation (M):1000.00
AAVDTAPDTTRAH	55.25	1324.64	13	-0.7	442.553	14.09	2	2464	20191021_mb_12607_2.raw	12600000	2	2	Q8NQE1|PAFA_CORGL
LEQRPEPEFSG	55.16	1287.61	11	0.4	644.812	19.5	2	4270	20191021_mb_12607_2.raw	1560000	1	1	Q8NQE1|PAFA_CORGL
AAVDTAPDTTRAHLRGRILKAADTL	54.6	2632.44	25	0.5	659.118	21.96	2	5106	20191021_mb_12607_2.raw	3620000	1	1	Q8NQE1|PAFA_CORGL
SNTEM(+15.99)ARVL	54.39	1035.5	9	1.2	518.759	18.01	2	3780	20191021_mb_12607_2.raw	8330000	1	1	Q8NQE1|PAFA_CORGL	Oxidation (M)	M5:Oxidation (M):1000.00
IQRGNLGLDDPKL	54.31	1437.79	13	-0.4	480.272	23.19	2	5520	20191021_mb_12607_2.raw	158000	1	1	Q8NQE1|PAFA_CORGL
VIKKKLIDRF	54.04	1258.81	10	0.9	630.414	17.47	2	3589	20191021_mb_12607_2.raw	75700000	2	2	Q8NQE1|PAFA_CORGL
KALGKRLM(+15.99)PF	53.17	1175.68	10	-1.6	588.849	18.59	2	3954	20191021_mb_12607_2.raw	145000000	1	1	Q8NQE1|PAFA_CORGL	Oxidation (M)	M8:Oxidation (M):1000.00
RPIVEKYSSSNIF	53.11	1538.81	13	0.8	513.944	23.95	2	5773	20191021_mb_12607_2.raw	4000000	2	2	Q8NQE1|PAFA_CORGL
RRLHVIVGDANM(+15.99)AEPSIAL	52.96	2077.11	19	0.7	520.285	25.11	2	6139	20191021_mb_12607_2.raw	80700000	2	2	Q8NQE1|PAFA_CORGL	Oxidation (M)	M12:Oxidation (M):1000.00
KNNVDSVGNSY	52.91	1195.55	11	-0.9	598.78	16.23	2	3167	20191021_mb_12607_2.raw	7940000	1	1	Q8NQE1|PAFA_CORGL
TFVDGDSKKL	52.86	1108.58	10	-0.1	555.295	18.21	2	3850	20191021_mb_12607_2.raw	147000	1	1	Q8NQE1|PAFA_CORGL
AAVDTAPDTTRAHL	52.56	1437.72	14	-2	719.866	18.65	2	4005	20191021_mb_12607_2.raw	71400000	2	2	Q8NQE1|PAFA_CORGL
SSNIFIPNGSRLY	52.38	1466.75	13	-0.3	734.383	28.71	2	7403	20191021_mb_12607_2.raw	605000	1	1	Q8NQE1|PAFA_CORGL
GLTFVDGDSKKLRPDEIAR	52.2	2116.13	19	0.1	530.039	22.67	2	5336	20191021_mb_12607_2.raw	1070000	1	1	Q8NQE1|PAFA_CORGL
RPIVEKY	51.79	903.518	7	-0.3	452.766	15.95	2	3076	20191021_mb_12607_2.raw	78600000	2	2	Q8NQE1|PAFA_CORGL
SAVNSEVDQLIEYMTVHAESY	51.78	2384.08	21	0.9	795.703	38.87	2	10752	20191021_mb_12607_2.raw	1500000	2	2	Q8NQE1|PAFA_CORGL
LFKNNVDSVGN	51.55	1205.6	11	-1.3	603.808	19.04	2	4111	20191021_mb_12607_2.raw	2730000	1	1	Q8NQE1|PAFA_CORGL
NAEEFVRSY	51.53	1113.51	9	0.1	557.762	21.78	2	5043	20191021_mb_12607_2.raw	3510000	1	1	Q8NQE0|PUP_CORGL
M(+15.99)STVESALTR	51.26	1109.54	10	-1.1	555.776	19.04	2	4135	20191021_mb_12607_2.raw	575000	1	1	Q8NQE1|PAFA_CORGL	Oxidation (M)	M1:Oxidation (M):1000.00
KALGKRLMPF	50.83	1159.69	10	-1.5	580.851	22.48	2	5292	20191021_mb_12607_2.raw	2990000	1	1	Q8NQE1|PAFA_CORGL
DEPHADSHSY	50.6	1156.44	10	0.6	386.488	13.78	2	2368	20191021_mb_12607_2.raw	174000	2	2	Q8NQE1|PAFA_CORGL
TRRIM(+15.99)GIETEYGLTFVDGDSKKL	50.47	2644.35	23	-0.8	662.095	25.69	2	6281	20191021_mb_12607_2.raw	5180000	1	1	Q8NQE1|PAFA_CORGL	Oxidation (M)	M5:Oxidation (M):1000.00
AAVDTAPDTTRAHLRGRIL	50.46	2033.11	19	1.5	509.286	19.74	2	4371	20191021_mb_12607_2.raw	5670000	2	2	Q8NQE1|PAFA_CORGL
GLTFVDGDSKKLRPDEIARR	50.34	2272.23	20	0.4	569.065	21.43	2	4925	20191021_mb_12607_2.raw	4940000	2	2	Q8NQE1|PAFA_CORGL
SAVNSEVDQLIEYM(+15.99)TVH	50.33	1949.9	17	0.3	975.96	29.52	2	7671	20191021_mb_12607_2.raw	945000	1	1	Q8NQE1|PAFA_CORGL	Oxidation (M)	M14:Oxidation (M):1000.00
MTVHAESY	50.2	936.401	8	0	469.208	17.55	2	3625	20191021_mb_12607_2.raw	2080000	1	1	Q8NQE1|PAFA_CORGL
DVIADRM(+15.99)AVDAEESLAKEDIAGQVY	50.14	2723.3	25	-0.6	908.772	28.25	2	7243	20191021_mb_12607_2.raw	506000	1	1	Q8NQE1|PAFA_CORGL	Oxidation (M)	M7:Oxidation (M):1000.00
KNNVDSVGNSYG	50.12	1252.57	12	14.5	627.301	18.29	2	3717	20191021_mb_12607_2.raw	522000	1	1	Q8NQE1|PAFA_CORGL
LFKNNVDSVGNS	49.97	1292.64	12	-0.4	647.325	18.92	2	4108	20191021_mb_12607_2.raw	1370000	1	1	Q8NQE1|PAFA_CORGL
RPDEIARRM(+15.99)F	49.51	1305.66	10	3.3	653.84	16.66	2	3327	20191021_mb_12607_2.raw	23500000	2	2	Q8NQE1|PAFA_CORGL	Oxidation (M)	M9:Oxidation (M):1000.00
M(+15.99)TVHAESY	49.04	952.396	8	-1.8	477.204	15.12	2	2791	20191021_mb_12607_2.raw	34500000	1	1	Q8NQE1|PAFA_CORGL	Oxidation (M)	M1:Oxidation (M):1000.00
RRLHVIVGD	48.68	1063.62	9	1	355.549	17.12	2	3494	20191021_mb_12607_2.raw	2730000	2	2	Q8NQE1|PAFA_CORGL
KVNRPEPQSVELGDPFSAVNSEVDQLIEY	48.63	3258.6	29	0.3	1087.21	35.78	2	9791	20191021_mb_12607_2.raw	1650000	1	1	Q8NQE1|PAFA_CORGL
DKGESFPLGY	48.61	1111.52	10	-0.4	556.766	27.07	2	6777	20191021_mb_12607_2.raw	18600000	1	1	Q8NQE1|PAFA_CORGL
ANDIASIREISRD	48.5	1458.74	13	-0.7	487.255	21.15	2	4834	20191021_mb_12607_2.raw	300000	1	1	Q8NQE1|PAFA_CORGL
AAVDTAPDTTRA	48.49	1187.58	12	-1	594.796	15.58	2	2964	20191021_mb_12607_2.raw	599000	1	1	Q8NQE1|PAFA_CORGL
SVLQSRGMIKRW	48.41	1459.81	12	-0.7	487.61	20.89	2	4734	20191021_mb_12607_2.raw	5170000	1	1	Q8NQE1|PAFA_CORGL
AEESLAKEDIAGQVY	48.24	1621.78	15	0.2	811.899	23.91	2	5762	20191021_mb_12607_2.raw	913000	1	1	Q8NQE1|PAFA_CORGL
VDGDSKKLRPDEIARRM(+15.99)F	48.01	2148.11	18	-0.2	430.629	19	2	4112	20191021_mb_12607_2.raw	12500000	2	2	Q8NQE1|PAFA_CORGL	Oxidation (M)	M17:Oxidation (M):1000.00
KAADTLGVPVTVD	47.95	1284.69	13	-0.4	643.353	25.73	2	6371	20191021_mb_12607_2.raw	6260000	1	1	Q8NQE1|PAFA_CORGL
AAVDTAPDTTRAHLRGR	47.9	1806.94	17	-1.1	452.743	14.75	2	2698	20191021_mb_12607_2.raw	488000	1	1	Q8NQE1|PAFA_CORGL
SIREISRDATGSTL	47.68	1504.78	14	-0.5	753.399	20.02	2	4449	20191021_mb_12607_2.raw	4210000	1	1	Q8NQE1|PAFA_CORGL
RSRPIINTRDEPHADSHSY	47.57	2250.09	19	-1	751.036	14.99	2	2749	20191021_mb_12607_2.raw	35500000	2	2	Q8NQE1|PAFA_CORGL
IQRGNLGLDD	47.42	1099.56	10	-0.5	550.788	19.72	2	4344	20191021_mb_12607_2.raw	4860000	1	1	Q8NQE1|PAFA_CORGL
LHVIVGDANM(+15.99)AEPSIAL	47.39	1764.91	17	5.4	883.466	29.68	2	7724	20191021_mb_12607_2.raw	242000	1	1	Q8NQE1|PAFA_CORGL	Oxidation (M)	M10:Oxidation (M):1000.00
GLPSLELANDIASIREISRD	47.2	2168.14	20	-0.5	723.721	33.68	2	9077	20191021_mb_12607_2.raw	179000	1	1	Q8NQE1|PAFA_CORGL
IHHPNPLDKGESFPL	46.98	1699.87	15	0	567.63	24.49	2	5958	20191021_mb_12607_2.raw	600000	1	1	Q8NQE1|PAFA_CORGL
AGRIHHPNPLDKGESFPLGY	46.7	2204.11	20	0.6	735.712	23.6	2	5663	20191021_mb_12607_2.raw	1720000	2	2	Q8NQE1|PAFA_CORGL
AAVDTAPDTTRAHLR	46.67	1593.82	15	-0.7	532.281	15.83	2	3048	20191021_mb_12607_2.raw	1220000	1	1	Q8NQE1|PAFA_CORGL
AVDTAPDTTRAHL	46.4	1366.68	13	-0.9	456.568	17.86	2	3728	20191021_mb_12607_2.raw	824000	2	2	Q8NQE1|PAFA_CORGL
M(+15.99)FRPIVEKY	46.33	1197.62	9	-0.1	400.214	21.46	2	4926	20191021_mb_12607_2.raw	19600000	2	2	Q8NQE1|PAFA_CORGL	Oxidation (M)	M1:Oxidation (M):1000.00
EKAGDVIADRM(+15.99)	46.24	1219.59	11	1.1	610.801	15.35	2	2885	20191021_mb_12607_2.raw	388000	1	1	Q8NQE1|PAFA_CORGL	Oxidation (M)	M11:Oxidation (M):1000.00
EISRDATGSTLL	46.15	1261.65	12	-1.3	631.832	23.83	2	5721	20191021_mb_12607_2.raw	10600000	1	1	Q8NQE1|PAFA_CORGL
IFIPNGSRL	45.92	1015.58	9	0	508.798	26.58	2	6658	20191021_mb_12607_2.raw	910000	1	1	Q8NQE1|PAFA_CORGL
LRGRILKAADTLGVPVTVDW	45.79	2179.25	20	0.3	727.423	29.83	2	7765	20191021_mb_12607_2.raw	1230000	1	1	Q8NQE1|PAFA_CORGL
LDVGSHPEYATA	45.68	1258.58	12	0.1	630.299	19.91	2	4418	20191021_mb_12607_2.raw	555000	1	1	Q8NQE1|PAFA_CORGL
GKRLM(+15.99)PF	45.64	863.469	7	-0.2	432.741	18.36	2	3898	20191021_mb_12607_2.raw	55100000	1	1	Q8NQE1|PAFA_CORGL	Oxidation (M)	M5:Oxidation (M):1000.00
VIVGDANM(+15.99)AEPSIAL	45.52	1514.77	15	2.2	758.391	30.1	2	7843	20191021_mb_12607_2.raw	5110000	1	1	Q8NQE1|PAFA_CORGL	Oxidation (M)	M8:Oxidation (M):1000.00
TRDEPHADSHSY	45.52	1413.59	12	1	472.205	13.32	2	2208	20191021_mb_12607_2.raw	82200	1	1	Q8NQE1|PAFA_CORGL
DKGESFPL	45.45	891.434	8	0.3	446.724	25.93	2	6423	20191021_mb_12607_2.raw	8570000	1	1	Q8NQE1|PAFA_CORGL
TTDEAILAAVDTAPDTTRAHLRGRILKAADTL	45.39	3375.81	32	-0.1	676.169	27.68	2	7056	20191021_mb_12607_2.raw	516000	1	1	Q8NQE1|PAFA_CORGL
GKRLMPF	45.32	847.474	7	0.5	424.744	23.21	2	5541	20191021_mb_12607_2.raw	1660000	1	1	Q8NQE1|PAFA_CORGL
GTSNTEM(+15.99)ARVL	45.24	1193.57	11	-0.4	597.793	18.25	2	3854	20191021_mb_12607_2.raw	461000	1	1	Q8NQE1|PAFA_CORGL	Oxidation (M)	M7:Oxidation (M):1000.00
VDGDSKKLRPDEIARR	45.09	1854.01	16	-0.4	464.509	14.99	2	2774	20191021_mb_12607_2.raw	894000	1	1	Q8NQE1|PAFA_CORGL
AEEFVRSY	45.04	999.466	8	0.1	500.74	20.45	2	4587	20191021_mb_12607_2.raw	1630000	1	1	Q8NQE0|PUP_CORGL
AAVDTAPDTTR	45	1116.54	11	-0.4	559.278	14.75	2	2685	20191021_mb_12607_2.raw	677000	1	1	Q8NQE1|PAFA_CORGL
TTDEAILAAVDTAPDTTRAHLRG	44.97	2394.21	23	-1.6	599.56	26	2	6481	20191021_mb_12607_2.raw	321000	1	1	Q8NQE1|PAFA_CORGL
TYHDIRPGRGLFSVL	44.95	1729.93	15	-0.2	577.649	28.87	2	7431	20191021_mb_12607_2.raw	947000	1	1	Q8NQE1|PAFA_CORGL
LVGRSM(+15.99)PLKAL	44.76	1199.71	11	-0.7	600.86	20.93	2	4745	20191021_mb_12607_2.raw	1230000	1	1	Q8NQE1|PAFA_CORGL	Oxidation (M)	M6:Oxidation (M):1000.00
GVPVTVDWM(+15.99)RH	44.69	1311.64	11	2.1	656.828	23.44	2	5606	20191021_mb_12607_2.raw	1150000	1	1	Q8NQE1|PAFA_CORGL	Oxidation (M)	M9:Oxidation (M):1000.00
SLKDGTTM(+15.99)TAL	44.29	1152.57	11	0.7	577.293	19.16	2	4149	20191021_mb_12607_2.raw	35200000	1	1	Q8NQE1|PAFA_CORGL	Oxidation (M)	M8:Oxidation (M):1000.00
INFEKAGDVIADRM(+15.99)AVDAEESLAKEDIAGQVY	43.71	3482.69	32	-0.9	1161.9	29.21	2	7533	20191021_mb_12607_2.raw	11300000	1	1	Q8NQE1|PAFA_CORGL	Oxidation (M)	M14:Oxidation (M):1000.00
QIQQVVF	43.68	860.476	7	0.3	431.245	28.41	2	7282	20191021_mb_12607_2.raw	1840000	1	1	Q8NQE1|PAFA_CORGL
YHDIRPGRGLF	43.42	1329.69	11	1.4	444.239	22.05	2	5151	20191021_mb_12607_2.raw	1010000	1	1	Q8NQE1|PAFA_CORGL
QSRGM(+15.99)IKRW	43.35	1176.62	9	0.7	393.214	14.09	2	2465	20191021_mb_12607_2.raw	5940000	1	1	Q8NQE1|PAFA_CORGL	Oxidation (M)	M5:Oxidation (M):1000.00
HDIRPGRGLF	43.22	1166.63	10	-0.6	584.322	20.97	2	4757	20191021_mb_12607_2.raw	26600000	1	1	Q8NQE1|PAFA_CORGL
LVGRSM(+15.99)PL	43.14	887.49	8	-1.7	444.752	18.89	2	4066	20191021_mb_12607_2.raw	223000000	1	1	Q8NQE1|PAFA_CORGL	Oxidation (M)	M6:Oxidation (M):1000.00
RM(+15.99)AVDAEESLAKEDIAGQVY	42.91	2210.05	20	0	737.692	24.45	2	5942	20191021_mb_12607_2.raw	1060000	1	1	Q8NQE1|PAFA_CORGL	Oxidation (M)	M2:Oxidation (M):1000.00
STVESALTR	42.24	962.503	9	-1	482.258	18.25	2	3858	20191021_mb_12607_2.raw	4580000	1	1	Q8NQE1|PAFA_CORGL
AGRIHHPNPLDKGESFPL	42.11	1984.03	18	0.2	497.014	22.79	2	5408	20191021_mb_12607_2.raw	1200000	2	2	Q8NQE1|PAFA_CORGL
RHKVNRPEPQSVELGDPF	42.05	2104.08	18	0.1	527.028	22.55	2	5287	20191021_mb_12607_2.raw	3260000	1	1	Q8NQE1|PAFA_CORGL
SRGM(+15.99)IKRW	42.02	1048.56	8	0.8	350.528	14.02	2	2453	20191021_mb_12607_2.raw	10900	1	1	Q8NQE1|PAFA_CORGL	Oxidation (M)	M4:Oxidation (M):1000.00
GLTFVDGDSKKLRPDEIARRM(+15.99)F	42	2566.33	22	1.4	514.274	24.14	2	5828	20191021_mb_12607_2.raw	14900000	1	1	Q8NQE1|PAFA_CORGL	Oxidation (M)	M21:Oxidation (M):1000.00
VLEM(+15.99)IEADF	41.61	1081.5	9	0.3	541.758	30.38	2	7987	20191021_mb_12607_2.raw	1170000	1	1	Q8NQE1|PAFA_CORGL	Oxidation (M)	M4:Oxidation (M):1000.00
PEPEFSGTSNTEM(+15.99)ARVL	41.57	1879.86	17	1.2	940.939	24.1	2	5833	20191021_mb_12607_2.raw	323000	1	1	Q8NQE1|PAFA_CORGL	Oxidation (M)	M13:Oxidation (M):1000.00
LSLKDGTTM(+15.99)TAL	41.51	1265.65	12	1.4	633.835	23.44	2	5593	20191021_mb_12607_2.raw	1920000	1	1	Q8NQE1|PAFA_CORGL	Oxidation (M)	M9:Oxidation (M):1000.00
HDIRPGRGLFSVL	41.46	1465.82	13	0.3	489.613	28.56	2	7334	20191021_mb_12607_2.raw	4730000	1	1	Q8NQE1|PAFA_CORGL
VDGDSKKLRPDEIAR	41.44	1697.91	15	-0.5	425.484	15.72	2	3014	20191021_mb_12607_2.raw	126000	1	1	Q8NQE1|PAFA_CORGL
RGRILKAADTLGVPVTVD	40.97	1880.08	18	0.6	627.702	24.8	2	6063	20191021_mb_12607_2.raw	1670000	1	1	Q8NQE1|PAFA_CORGL
PLDKGESFPLGY	40.88	1321.66	12	0.1	661.835	27.87	2	7105	20191021_mb_12607_2.raw	508000	1	1	Q8NQE1|PAFA_CORGL
GLPSLELANDIASIREISRDATGSTLL	40.8	2811.5	27	0.9	938.174	38	2	10503	20191021_mb_12607_2.raw	2540000	1	1	Q8NQE1|PAFA_CORGL
AKEDIAGQVY	40.68	1092.55	10	6	547.283	19.76	2	4354	20191021_mb_12607_2.raw	1640000	1	1	Q8NQE1|PAFA_CORGL
TALQIQQVVFEHASK(+598.32)W	40.5	2482.31	16	-4.6	828.439	29.41	2	7634	20191021_mb_12607_2.raw	694000	1	1	Q8NQE1|PAFA_CORGL	Pup_VQKGGE_chymo_H2O	K15:Pup_VQKGGE_chymo_H2O:1000.00
RGRILKAADTL	40.37	1212.73	11	0	405.251	17.55	2	3613	20191021_mb_12607_2.raw	6090000	1	1	Q8NQE1|PAFA_CORGL
NYLVGRSM(+15.99)PL	40.34	1164.6	10	-0.9	583.305	23.64	2	5683	20191021_mb_12607_2.raw	348000	1	1	Q8NQE1|PAFA_CORGL	Oxidation (M)	M8:Oxidation (M):1000.00
GLTFVDGDSKKLRPDEIARRM(+15.99)	40.13	2419.26	21	-0.5	484.86	21.62	2	4990	20191021_mb_12607_2.raw	3390000	2	2	Q8NQE1|PAFA_CORGL	Oxidation (M)	M21:Oxidation (M):1000.00
ALGKRLM(+15.99)PF	40.13	1047.59	9	0.7	524.803	21.78	2	5041	20191021_mb_12607_2.raw	6710000	1	1	Q8NQE1|PAFA_CORGL	Oxidation (M)	M7:Oxidation (M):1000.00
INFEKAGDVIADRM(+15.99)	40.11	1593.78	14	1.3	532.269	23.44	2	5609	20191021_mb_12607_2.raw	375000	1	1	Q8NQE1|PAFA_CORGL	Oxidation (M)	M14:Oxidation (M):1000.00
ANDIASIR	40.11	858.456	8	-0.2	430.235	18.21	2	3845	20191021_mb_12607_2.raw	1320000	1	1	Q8NQE1|PAFA_CORGL
KAADTLGVPVTV	40.1	1169.67	12	0.9	585.841	27.11	2	6840	20191021_mb_12607_2.raw	1880000	1	1	Q8NQE1|PAFA_CORGL
RRLHVIVGDANM(+15.99)A	40.03	1466.78	13	-0.8	489.933	17.08	2	3476	20191021_mb_12607_2.raw	516000	1	1	Q8NQE1|PAFA_CORGL	Oxidation (M)	M12:Oxidation (M):1000.00
NFEKAGDVIADRM(+15.99)AVDAEESLAKEDIAGQVY	39.77	3369.6	31	1.6	1124.21	27.68	2	7052	20191021_mb_12607_2.raw	3130000	2	2	Q8NQE1|PAFA_CORGL	Oxidation (M)	M13:Oxidation (M):1000.00
GLTFVDGDSKKLRPDEIARRM	39.54	2403.27	21	-0.4	601.824	23.83	2	5746	20191021_mb_12607_2.raw	779000	1	1	Q8NQE1|PAFA_CORGL
EGVSSATTRSRPIINTRDEPHADSH	39.51	2732.32	25	-0.7	684.087	15.87	2	3052	20191021_mb_12607_2.raw	889000	1	1	Q8NQE1|PAFA_CORGL
M(+15.99)AVDAEESLAK(+598.32)EDIAGQVY	39.51	2652.27	19	-4.3	885.093	25.23	2	6208	20191021_mb_12607_2.raw	1120000	1	1	Q8NQE1|PAFA_CORGL	Oxidation (M); Pup_VQKGGE_chymo_H2O	M1:Oxidation (M):1000.00;K11:Pup_VQKGGE_chymo_H2O:1000.00
LEQRPEPE	39.49	996.487	8	-1.5	499.25	14.34	2	2555	20191021_mb_12607_2.raw	0	0	0	Q8NQE1|PAFA_CORGL
EKAGDVIADR	39.23	1072.55	10	-0.4	537.283	15.23	2	2848	20191021_mb_12607_2.raw	464000	1	1	Q8NQE1|PAFA_CORGL
KAIESGDF	39.07	865.418	8	0.3	433.716	18.79	2	4043	20191021_mb_12607_2.raw	1630000	1	1	Q8NQE1|PAFA_CORGL
LDVGSHPEYA	39.06	1086.5	10	0.1	544.256	19.62	2	4321	20191021_mb_12607_2.raw	376000	1	1	Q8NQE1|PAFA_CORGL
KAADTLGVPVTVDWM(+15.99)RHKVNRPEPQSVELGD	38.81	3459.76	31	0.5	865.947	24.84	2	6084	20191021_mb_12607_2.raw	258000	1	1	Q8NQE1|PAFA_CORGL	Oxidation (M)	M15:Oxidation (M):1000.00
SIREISRDATGSTLL	38.7	1617.87	15	-0.5	809.941	24.03	2	5799	20191021_mb_12607_2.raw	11600000	2	2	Q8NQE1|PAFA_CORGL
IPNGSRLY	38.63	918.492	8	-2	460.252	20.28	2	4492	20191021_mb_12607_2.raw	50800000	1	1	Q8NQE1|PAFA_CORGL
SVLQSRGM(+15.99)IKRW	38.42	1475.8	12	-0.9	492.941	18.36	2	3884	20191021_mb_12607_2.raw	112000000	2	2	Q8NQE1|PAFA_CORGL	Oxidation (M)	M8:Oxidation (M):1000.00
SVLQSRGM(+15.99)IKRWTTDEAILAAVDTAPDTTRAH	38.27	3525.8	32	0.5	706.168	26.31	2	6568	20191021_mb_12607_2.raw	1390000	1	1	Q8NQE1|PAFA_CORGL	Oxidation (M)	M8:Oxidation (M):1000.00
TRRIM(+15.99)GIETEYGLTFVDGDSKK	38.23	2531.27	22	0.8	633.825	24.19	2	5856	20191021_mb_12607_2.raw	304000	1	1	Q8NQE1|PAFA_CORGL	Oxidation (M)	M5:Oxidation (M):1000.00
EEFVRSY	38.13	928.429	7	-0.6	465.221	19.83	2	4394	20191021_mb_12607_2.raw	627000	1	1	Q8NQE0|PUP_CORGL
TAPDTTRAHL	38.11	1081.55	10	-0.9	541.783	15.62	2	2974	20191021_mb_12607_2.raw	480000	1	1	Q8NQE1|PAFA_CORGL
KAADTLGVPVTVDWM(+15.99)RHKVNRPEPQ	38.04	2859.48	25	2.4	715.879	22.84	2	5412	20191021_mb_12607_2.raw	0	0	0	Q8NQE1|PAFA_CORGL	Oxidation (M)	M15:Oxidation (M):1000.00
ANDIASIREISR	37.86	1343.72	12	0.1	448.913	20.73	2	4703	20191021_mb_12607_2.raw	244000	1	1	Q8NQE1|PAFA_CORGL
KAADTLGVPVTVDWM(+15.99)	37.58	1617.81	15	-0.6	809.91	30.41	2	7978	20191021_mb_12607_2.raw	167000	1	1	Q8NQE1|PAFA_CORGL	Oxidation (M)	M15:Oxidation (M):1000.00
IHHPNPLDKGESFPLGY	37.45	1919.95	17	0.4	640.992	25.19	2	6206	20191021_mb_12607_2.raw	1370000	1	1	Q8NQE1|PAFA_CORGL
RPIINTRDEPHADSHSY	37.28	2006.96	17	-6.4	502.743	16.11	2	3153	20191021_mb_12607_2.raw	119000	1	1	Q8NQE1|PAFA_CORGL
QRPEPEFSGTSNTEM(+15.99)ARVL	37.05	2164.02	19	2.2	722.349	21.89	2	5104	20191021_mb_12607_2.raw	169000	1	1	Q8NQE1|PAFA_CORGL	Oxidation (M)	M15:Oxidation (M):1000.00
EKAGDVIADRMAVDAEESLAKEDIAGQVY	36.96	3092.5	29	1.2	774.132	30.14	2	7866	20191021_mb_12607_2.raw	1070000	1	1	Q8NQE1|PAFA_CORGL
TALQIQQVVF	36.96	1145.64	10	0.8	573.83	33.41	2	8974	20191021_mb_12607_2.raw	1900000	1	1	Q8NQE1|PAFA_CORGL
IFIPNGSRLY	36.61	1178.64	10	1	590.33	27.91	2	7099	20191021_mb_12607_2.raw	6760000	1	1	Q8NQE1|PAFA_CORGL
M(+15.99)RHKVNRPEPQSVELGD	36.2	2007	17	-0.7	502.756	15.8	2	3022	20191021_mb_12607_2.raw	2380000	1	1	Q8NQE1|PAFA_CORGL	Oxidation (M)	M1:Oxidation (M):1000.00
EISRDATGSTL	36.19	1148.57	11	-0.8	575.29	18.1	2	3794	20191021_mb_12607_2.raw	4210000	1	1	Q8NQE1|PAFA_CORGL
GAGRIHHPNPLDKGESFPLGY	35.77	2261.13	21	-0.2	566.291	23.64	2	5694	20191021_mb_12607_2.raw	299000	1	1	Q8NQE1|PAFA_CORGL
NTEM(+15.99)ARVL	35.44	948.47	8	-0.3	475.242	17.98	2	3791	20191021_mb_12607_2.raw	611000	1	1	Q8NQE1|PAFA_CORGL	Oxidation (M)	M4:Oxidation (M):1000.00
GVPVTVDW	35.3	871.444	8	0.4	436.729	30.76	2	8112	20191021_mb_12607_2.raw	313000	1	1	Q8NQE1|PAFA_CORGL
GRILKAADTL	35.2	1056.63	10	-2	529.321	19.8	2	4399	20191021_mb_12607_2.raw	170000	1	1	Q8NQE1|PAFA_CORGL
TRRIMGIETEY	35.16	1367.69	11	-0.1	456.903	23.4	2	5592	20191021_mb_12607_2.raw	961000	1	1	Q8NQE1|PAFA_CORGL
VIKKKLIDRFIQRGNL	35.05	1940.2	16	-0.2	486.058	21.66	2	5053	20191021_mb_12607_2.raw	368000	1	1	Q8NQE1|PAFA_CORGL
ATTRSRPIINTRDEPHADSHSY	35.03	2523.22	22	-0.9	505.651	15.39	2	2903	20191021_mb_12607_2.raw	308000	1	1	Q8NQE1|PAFA_CORGL
RGRILKAADTLGVPVTV	34.96	1765.06	17	-0.3	589.36	25.54	2	6308	20191021_mb_12607_2.raw	300000	1	1	Q8NQE1|PAFA_CORGL
QIQQVVFEHASK(+598.32)W	34.87	2197.14	13	-4.7	550.289	24.65	2	6007	20191021_mb_12607_2.raw	4590000	1	1	Q8NQE1|PAFA_CORGL	Pup_VQKGGE_chymo_H2O	K12:Pup_VQKGGE_chymo_H2O:1000.00
EGVSSATTRSRPIIN	34.82	1586.84	15	-0.8	529.953	17.62	2	3656	20191021_mb_12607_2.raw	141000	1	1	Q8NQE1|PAFA_CORGL
STVESALTRRIM(+15.99)GIETEY	34.82	2071.03	18	0.7	691.35	27.64	2	6996	20191021_mb_12607_2.raw	26600000	1	1	Q8NQE1|PAFA_CORGL	Oxidation (M)	M12:Oxidation (M):1000.00
RRLHVIVGDANM(+15.99)AEPS	34.65	1779.9	16	-1.6	594.308	17.63	2	3677	20191021_mb_12607_2.raw	1110000	1	1	Q8NQE1|PAFA_CORGL	Oxidation (M)	M12:Oxidation (M):1000.00
TTDEAILAAVDTAPDTTR	34.61	1859.91	18	12.7	930.975	27.43	2	6960	20191021_mb_12607_2.raw	0	0	0	Q8NQE1|PAFA_CORGL
GRM(+15.99)LKAIESGDFSEVDTEIDW	34.51	2413.11	21	-0.6	805.377	29.41	2	7632	20191021_mb_12607_2.raw	1170000	1	1	Q8NQE1|PAFA_CORGL	Oxidation (M)	M3:Oxidation (M):1000.00
KAADTLGVPV	34.45	969.549	10	-0.9	485.782	24.76	2	6033	20191021_mb_12607_2.raw	19900000	1	1	Q8NQE1|PAFA_CORGL
RGRILKAADTLGVPVTVDWM(+15.99)RH	34.35	2506.36	22	0.8	502.279	24.92	2	6099	20191021_mb_12607_2.raw	739000	1	1	Q8NQE1|PAFA_CORGL	Oxidation (M)	M20:Oxidation (M):1000.00
M(+15.99)RHKVNRPEPQ	34.23	1406.72	11	-0.3	469.914	13	2	2103	20191021_mb_12607_2.raw	278000	1	1	Q8NQE1|PAFA_CORGL	Oxidation (M)	M1:Oxidation (M):1000.00
RIHHPNPL	34.01	982.546	8	-0.5	492.28	14.52	2	2621	20191021_mb_12607_2.raw	44700	1	1	Q8NQE1|PAFA_CORGL
total 212 peptides
