# Supplementary material for: Electrostatic interactions guide substrate recognition of the prokaryotic ubiquitin-like protein ligase PafA
Source: Nat Commun. 2023 Aug 29;14:5266. doi: 10.1038/s41467-023-40807-8 (PMC10465538; doi:10.1038/s41467-023-40807-8)
Supplement: Supplementary file 5 — Supplementary Data 2 [file 41467_2023_40807_MOESM5_ESM.xlsx]

## Sheet: Information_FabD-D177A_off
Identification of off-target pupylation sites in FabD-D177A as seen in Figure 3b.
	Statistics of data.
	#Scans			#Features	Identified			#Peptides	#Sequences	#Proteins*
	MS1	MS/MS	#Chimera		#PSMs	#Scans	#Features**			Groups	All	Top
Total	8329	5111	1526	29172	641	637	272	209	200	10	26	13
Sample 2	8329	5111	1526	29172	641	637	272	209	200	10	26	13
* proteins with significant peptides are used in counts.
** features are identified by DB search only.
Result filtration parameters.
Peptide -10lgP	≥46.1
PTM Ascore	≥0
Protein -10lgP	≥20
Proteins unique peptides	≥2
De novo score(%)	≥50%
Statistics of filtered result.
FDR (Peptide-Spectrum Matches)	0
FDR (Peptide Sequences)	0
FDR (Protein Group)	0
De Novo Only Spectra	713
PTM profile.
Name	∆Mass	Position	#PSM	-10lgP	Abundance	AScore
Oxidation	15.99	M	14	118.11	1230000	1000
Pup_GGE	243.09	K	9	110.8	3290000	1000
Search parameters.
Search Engine Name	PEAKS
Parent Mass Error Tolerance	10.0 ppm
Fragment Mass Error Tolerance	0.5 Da
Precursor Mass Search Type	monoisotopic
Enzyme	Trypsin
Max Missed Cleavages	3
Digest Mode	Semispecific
Variable Modifications:
Oxidation (M): 15.99	15.99
Pupylation_GGE:	243.09
Max Variable PTM Per Peptide	3
Database	fgcz_83332_MYCTU_20200526_plus_POI_o29073
Taxon	All
Searched Entry	4256
FDR Estimation	Enabled
Merge Options	no merge
Precursor Options	corrected
Charge Options	no correction
Filter Options	no filter
Process	true
Associate chimera	yes
Instrument parameters.
Fractions	20220725_C29073_004_S403790_2.raw
Ion Source	ESI(nano-spray)
Fragmentation Mode)	high energy CID (y and b ions)
MS Scan Mode	FT-ICR/Orbitrap
MS/MS Scan Mode	Linear Ion Trap

## Sheet: FabD-D177A_off
Peptide List
Peptide	-10lgP	Mass	Length	ppm	m/z	RT	Fraction	Scan	Source File	Area Sample 1	#Feature	#Feature Sample 1	Accession	PTM	AScore
EHTVTAIVEFPPAGTLSGIAK	143.08	2137.14	21	0.6	1069.58	53.68	2	11529	20220725_C29073_004_S403790_2.raw	215500000	2	2	xx|o29073|FabD_3KR_R177A
EHTVTAIVEFPPAGTLSGIAKR	129.24	2293.24	22	-0.4	765.421	52.8	2	11223	20220725_C29073_004_S403790_2.raw	77123000	3	3	xx|o29073|FabD_3KR_R177A
NAAGQIVAAGRLTALEK	126.06	1681.95	17	-0.9	841.98	46.54	2	9564	20220725_C29073_004_S403790_2.raw	44691000	6	6	xx|o29073|FabD_3KR_R177A
IITHPNFNGNTLDNDIMLIK	120.03	2282.17	20	-0.3	761.731	53.48	2	11387	20220725_C29073_004_S403790_2.raw	3341600	2	2	zz|FGCZCont0179_P00761|TRYP_PIG
NVSTGDVNVEM(+15.99)NAAPGVDLTQLLNNM(+15.99)R	118.11	2903.38	27	0.1	968.799	53.87	2	11518	20220725_C29073_004_S403790_2.raw	1233200	1	1	zz|FGCZCont0126_P13645|K1C10_HUMAN	Oxidation (M)	M11:Oxidation (M):1000.00;M26:Oxidation (M):1000.00
GGGGGDDDDIAGSTAAGQER	117.41	1804.75	20	0.8	903.381	25.32	2	4807	20220725_C29073_004_S403790_2.raw	87022000	4	4	sp|P9WHN5|PUP_MYCTU
LGEHNIDVLEGNEQFINAAK	116.71	2210.1	20	1.7	737.707	50.87	2	10711	20220725_C29073_004_S403790_2.raw	40311000	2	2	zz|FGCZCont0179_P00761|TRYP_PIG
NAAGQIVAAGRLTALEKLAEAPPAR	113.4	2487.39	25	-0.6	830.138	52.91	2	11187	20220725_C29073_004_S403790_2.raw	2098500	2	2	xx|o29073|FabD_3KR_R177A
DGK(+243.09)PVTSAAAAM(+15.99)DTLVSQLTQPVR	110.8	2714.35	24	0	905.792	53.04	2	11184	20220725_C29073_004_S403790_2.raw	3285600	1	1	xx|o29073|FabD_3KR_R177A	Pupylation_GGE; Oxidation (M)	K3:Pupylation_GGE:1000.00;M12:Oxidation (M):1000.00
DGKPVTSAAAAM(+15.99)DTLVSQLTQPVR	108.79	2471.27	24	0.2	824.764	52.59	2	11093	20220725_C29073_004_S403790_2.raw	870450	1	1	xx|o29073|FabD_3KR_R177A	Oxidation (M)	M12:Oxidation (M):1000.00
FAAAAANIATADPTATLLSNR	108.62	2059.07	21	-0.9	687.363	52.91	2	11198	20220725_C29073_004_S403790_2.raw	635450	2	2	xx|o29073|FabD_3KR_R177A
LTALEKLAEAPPAR	106.55	1478.85	14	-0.6	740.43	45	2	9161	20220725_C29073_004_S403790_2.raw	652960000	4	4	xx|o29073|FabD_3KR_R177A
SGGGGGGGLGSGGSIR	105.33	1231.59	16	-0.2	616.802	25.05	2	4697	20220725_C29073_004_S403790_2.raw	1628500	1	1	zz|FGCZCont0099_P35527|K1C9_HUMAN
RGGGGGDDDDIAGSTAAGQER	104.99	1960.85	21	3.5	654.625	22.9	2	4186	20220725_C29073_004_S403790_2.raw	78399000	2	2	sp|P9WHN5|PUP_MYCTU
LEQLDLVPANRNAAGQIVAAGR	102.59	2275.24	22	7.4	759.426	49.92	2	10438	20220725_C29073_004_S403790_2.raw	85918000	2	2	xx|o29073|FabD_3KR_R177A
HGGGGGGFGGGGFGSR	102.19	1319.58	16	-0.6	440.865	30.77	2	6024	20220725_C29073_004_S403790_2.raw	1269800	1	1	zz|FGCZCont0146_P35908|K22E_HUMAN
RGGGGGDDDDIAGSTAAGQERR	102.13	2116.95	22	1.2	530.245	21.18	2	3848	20220725_C29073_004_S403790_2.raw	390990000	9	9	sp|P9WHN5|PUP_MYCTU
LTALEK(+243.09)LAEAPPAR	101.77	1721.93	14	-0.2	861.973	48.78	2	10125	20220725_C29073_004_S403790_2.raw	62444000	2	2	xx|o29073|FabD_3KR_R177A	Pupylation_GGE	K6:Pupylation_GGE:1000.00
ACATEPTGMSAVLGGDETEVLSR	99.94	2293.06	23	-1.1	765.359	53.6	2	11439	20220725_C29073_004_S403790_2.raw	1252500	2	2	xx|o29073|FabD_3KR_R177A
GSLGGGFSSGGFSGGSFSR	97.89	1706.76	19	-0.4	854.389	47.5	2	9844	20220725_C29073_004_S403790_2.raw	9834400	1	1	zz|FGCZCont0126_P13645|K1C10_HUMAN
AIAGVIAADDAVALAATR	97.07	1667.92	18	0	556.981	53.95	2	11558	20220725_C29073_004_S403790_2.raw	1373000	2	2	xx|o29073|FabD_3KR_R177A
GGGGGDDDDIAGSTAAGQERREK	95.82	2217.98	23	0.4	555.504	21.54	2	3859	20220725_C29073_004_S403790_2.raw	32725000	2	2	sp|P9WHN5|PUP_MYCTU
GGGGGDDDDIAGSTAAGQERR	94.97	1960.85	21	3.5	654.625	22.9	2	4097	20220725_C29073_004_S403790_2.raw	127120000	6	6	sp|P9WHN5|PUP_MYCTU
TAAENDFVTLKK	94.84	1335.7	12	-1.6	446.241	35.3	2	7006	20220725_C29073_004_S403790_2.raw	4978500	2	2	zz|FGCZCont0146_P35908|K22E_HUMAN
SLNNQFASFIDKVR	94.41	1637.85	14	0.1	546.958	53.29	2	11335	20220725_C29073_004_S403790_2.raw	1848300	2	2	zz|FGCZCont0178_P04264|K2C1_HUMAN
AAAAANIATADPTATLLSNR	92.77	1912	20	-0.4	638.341	50.4	2	10498	20220725_C29073_004_S403790_2.raw	529510	1	1	xx|o29073|FabD_3KR_R177A
SLVNLGGSKSISISVAR	90.54	1686.96	17	0.1	563.328	49.37	2	10237	20220725_C29073_004_S403790_2.raw	1938100	2	2	zz|FGCZCont0178_P04264|K2C1_HUMAN
HVPGGGSVQIVYKPVDLSK	89.44	1979.08	19	-1.1	660.701	43.81	2	8893	20220725_C29073_004_S403790_2.raw	1945300	1	1
TNAENEFVTIKK	87.24	1392.72	12	0	465.249	34.51	2	6881	20220725_C29073_004_S403790_2.raw	11552000	2	2	zz|FGCZCont0178_P04264|K2C1_HUMAN
AAFGGSGGRGSSSGGGYSSGSSSYGSGGR	86.91	2500.06	29	0.8	834.361	26.3	2	5042	20220725_C29073_004_S403790_2.raw	580720	1	1	zz|FGCZCont0146_P35908|K22E_HUMAN
LTALEKLAEAPPARAR	86.5	1705.98	16	0.2	569.669	42.11	2	8524	20220725_C29073_004_S403790_2.raw	6432400	1	1	xx|o29073|FabD_3KR_R177A
ALEESNYELEGK	85.63	1380.64	12	-0.3	691.327	34.41	2	6851	20220725_C29073_004_S403790_2.raw	17355000	1	1	zz|FGCZCont0126_P13645|K1C10_HUMAN
NAAGQIVAAGR	84.96	1026.56	11	0.1	514.286	29.87	2	5812	20220725_C29073_004_S403790_2.raw	3093100000	5	5	xx|o29073|FabD_3KR_R177A
SLNNQFASFIDK	84.67	1382.68	12	-0.5	692.348	52.53	2	11092	20220725_C29073_004_S403790_2.raw	145080	1	1	zz|FGCZCont0178_P04264|K2C1_HUMAN
AVKSPADLDELANL	84.44	1454.76	14	-1.7	1455.77	53.25	2	11311	20220725_C29073_004_S403790_2.raw	146720000	5	5	xx|o29073|FabD_3KR_R177A
RGGGGGDDDDIAGSTAAGQERREK	84.2	2374.09	24	-0.5	594.528	20.61	2	3516	20220725_C29073_004_S403790_2.raw	16916000	2	2	sp|P9WHN5|PUP_MYCTU
GFSSGSAVVSGGSR	84.15	1253.6	14	0.2	627.807	29.54	2	5714	20220725_C29073_004_S403790_2.raw	789170	1	1	zz|FGCZCont0146_P35908|K22E_HUMAN
LEQLDLVPANR	83.72	1266.69	11	-1.4	634.353	47.64	2	9828	20220725_C29073_004_S403790_2.raw	2083300000	3	3	xx|o29073|FabD_3KR_R177A
AEAESLYQSKYEELQITAGR	83.26	2285.12	20	0.1	762.713	46.38	2	9454	20220725_C29073_004_S403790_2.raw	644280	1	1	zz|FGCZCont0178_P04264|K2C1_HUMAN
YEELQITAGR	82.89	1178.59	10	-0.1	590.304	39.09	2	7888	20220725_C29073_004_S403790_2.raw	2673600	1	1	zz|FGCZCont0178_P04264|K2C1_HUMAN
GFAAAAANIATADPTATLLSNR	81.83	2116.09	22	0.3	1059.05	53.6	2	11440	20220725_C29073_004_S403790_2.raw	497210	1	1	xx|o29073|FabD_3KR_R177A
GGGDDDDIAGSTAAGQERR	81.73	1846.8	19	1	616.609	23.21	2	4313	20220725_C29073_004_S403790_2.raw	11902000	1	1	sp|P9WHN5|PUP_MYCTU
AQYEEIAQR	81.65	1106.54	9	0.3	554.275	27.58	2	5332	20220725_C29073_004_S403790_2.raw	2333300	1	1	zz|FGCZCont0146_P35908|K22E_HUMAN:zz|FGCZCont0034_P02538|K2C6A_HUMAN
SGGGFSSGSAGIINYQR	81.19	1656.79	17	0.1	829.4	42.18	2	8477	20220725_C29073_004_S403790_2.raw	1537000	1	1	zz|FGCZCont0178_P04264|K2C1_HUMAN
NSKIEISELNR	80.42	1301.69	11	-0.3	651.854	34.9	2	6921	20220725_C29073_004_S403790_2.raw	1385200	2	2	zz|FGCZCont0178_P04264|K2C1_HUMAN
SQYEQLAEQNR	80.16	1364.63	11	-0.3	683.323	28.54	2	5512	20220725_C29073_004_S403790_2.raw	454050	1	1	zz|FGCZCont0126_P13645|K1C10_HUMAN
AVK(+243.09)SPADLDELANL	79.7	1697.85	14	-0.2	849.931	53.44	2	11375	20220725_C29073_004_S403790_2.raw	8567900	1	1	xx|o29073|FabD_3KR_R177A	Pupylation_GGE	K3:Pupylation_GGE:1000.00
YENEVALR	79.41	992.493	8	0	497.254	30.96	2	6038	20220725_C29073_004_S403790_2.raw	875240	1	1	zz|FGCZCont0126_P13645|K1C10_HUMAN
NVQDAIADAEQR	79	1328.63	12	-0.3	665.323	36.8	2	7342	20220725_C29073_004_S403790_2.raw	313890	1	1	zz|FGCZCont0146_P35908|K22E_HUMAN
SQYEQLAEQNRK	78.69	1492.73	12	-0.1	498.583	24.97	2	4740	20220725_C29073_004_S403790_2.raw	5507000	2	2	zz|FGCZCont0126_P13645|K1C10_HUMAN
SLDLDSIIAEVK	78.69	1301.71	12	-1.2	651.86	54.25	2	11661	20220725_C29073_004_S403790_2.raw	410230	1	1	zz|FGCZCont0178_P04264|K2C1_HUMAN
LKYENEVALR	78.08	1233.67	10	1	412.232	34.76	2	6869	20220725_C29073_004_S403790_2.raw	6906200	2	2	zz|FGCZCont0126_P13645|K1C10_HUMAN
FLEQQNQVLQTK	77.91	1474.78	12	0.3	738.396	38.46	2	7693	20220725_C29073_004_S403790_2.raw	5542700	1	1	zz|FGCZCont0178_P04264|K2C1_HUMAN:zz|FGCZCont0146_P35908|K22E_HUMAN
ETEVLSRLEQLDLVPANR	76.98	2081.11	18	-0.3	694.711	53.86	2	11521	20220725_C29073_004_S403790_2.raw	59667	1	1	xx|o29073|FabD_3KR_R177A
FASFIDKVR	76.88	1081.59	9	0	361.538	43.28	2	8718	20220725_C29073_004_S403790_2.raw	1025000	2	2	zz|FGCZCont0178_P04264|K2C1_HUMAN:zz|FGCZCont0146_P35908|K22E_HUMAN:zz|FGCZCont0034_P02538|K2C6A_HUMAN
ANIATADPTATLLSNR	75.99	1627.85	16	-0.1	814.934	48.06	2	9913	20220725_C29073_004_S403790_2.raw	676350	1	1	xx|o29073|FabD_3KR_R177A
NHEEEMKDLR	75.34	1299.59	10	-0.3	434.203	21.24	2	3758	20220725_C29073_004_S403790_2.raw	714930	1	1	zz|FGCZCont0126_P13645|K1C10_HUMAN
KVPQVSTPTLVEVSR	75.29	1638.93	15	-0.5	547.317	44.03	2	8907	20220725_C29073_004_S403790_2.raw	169900	1	1	zz|FGCZCont0097_P02768|ALBU_HUMAN
KYEDEINKR	75.11	1193.6	9	0.5	398.875	17.42	2	2856	20220725_C29073_004_S403790_2.raw	717400	2	2	zz|FGCZCont0178_P04264|K2C1_HUMAN:zz|FGCZCont0146_P35908|K22E_HUMAN:zz|FGCZCont0034_P02538|K2C6A_HUMAN
VDPEIQNVKAQER	74.99	1524.79	13	-0.3	509.27	28.4	2	5487	20220725_C29073_004_S403790_2.raw	0	0	0	zz|FGCZCont0146_P35908|K22E_HUMAN
YLDGLTAER	74.91	1036.52	9	1.2	519.267	38.58	2	7725	20220725_C29073_004_S403790_2.raw	8324800	1	1	zz|FGCZCont0146_P35908|K22E_HUMAN
QISNLQQSISDAEQR	74.8	1715.84	15	-1.2	572.955	41.37	2	8325	20220725_C29073_004_S403790_2.raw	354400	2	2	zz|FGCZCont0178_P04264|K2C1_HUMAN
SGGGGGGGLGSGGSIRSSYSR	74.7	1811.85	21	-3.6	604.955	28.41	2	5490	20220725_C29073_004_S403790_2.raw	0	0	0	zz|FGCZCont0099_P35527|K1C9_HUMAN
NIDVLEGNEQFINAAK	74.67	1773.89	16	0.2	887.952	52.14	2	10957	20220725_C29073_004_S403790_2.raw	256850	1	1	zz|FGCZCont0179_P00761|TRYP_PIG
SPADLDELANL	74.6	1156.56	11	-0.2	579.288	52.63	2	11103	20220725_C29073_004_S403790_2.raw	1323800000	3	3	xx|o29073|FabD_3KR_R177A
LLRDYQELMNVK	74.56	1520.8	12	-0.7	507.941	47.73	2	9852	20220725_C29073_004_S403790_2.raw	0	0	0	zz|FGCZCont0146_P35908|K22E_HUMAN
LQLPGAADQIAAWSR	74.05	1595.84	15	-0.6	798.928	53.56	2	11415	20220725_C29073_004_S403790_2.raw	2205400	1	1	xx|o29073|FabD_3KR_R177A
PGAADQIAAWSR	73.84	1241.62	12	-0.3	621.815	42.98	2	8651	20220725_C29073_004_S403790_2.raw	1009300	1	1	xx|o29073|FabD_3KR_R177A
TTAENEFVM(+15.99)LKK	73.04	1425.72	12	0.3	476.247	36.44	2	7252	20220725_C29073_004_S403790_2.raw	883590	1	1		Oxidation (M)	M9:Oxidation (M):1000.00
ASLENSLEETKGR	72.43	1432.72	13	0	478.579	31.24	2	6098	20220725_C29073_004_S403790_2.raw	82404	1	1	zz|FGCZCont0187_P02533|K1C14_HUMAN
ALEEANADLEVK	72.25	1300.65	12	-0.9	651.332	37.11	2	7404	20220725_C29073_004_S403790_2.raw	696810	1	1	zz|FGCZCont0187_P02533|K1C14_HUMAN
SLLEGEGSSGGGGR	71.89	1261.59	14	0.1	631.802	28.96	2	5644	20220725_C29073_004_S403790_2.raw	1534600	1	1	zz|FGCZCont0126_P13645|K1C10_HUMAN
QSVEADINGLRR	71.86	1356.71	12	-0.2	453.244	36.32	2	7210	20220725_C29073_004_S403790_2.raw	3361700	1	1	zz|FGCZCont0126_P13645|K1C10_HUMAN
AQYEEIANR	71.39	1092.52	9	0	547.267	27.07	2	5182	20220725_C29073_004_S403790_2.raw	376300	1	1
SKAEAESLYQSK	71.2	1339.66	12	-0.7	670.838	24.04	2	4443	20220725_C29073_004_S403790_2.raw	527460	1	1	zz|FGCZCont0178_P04264|K2C1_HUMAN
LALDLEIATYR	71.17	1276.7	11	-0.4	639.358	54.03	2	11561	20220725_C29073_004_S403790_2.raw	204120	1	1	zz|FGCZCont0178_P04264|K2C1_HUMAN
LALDIEIATYR	71.17	1276.7	11	-0.4	639.358	54.03	2	11561	20220725_C29073_004_S403790_2.raw	204120	1	1
GDDDDIAGSTAAGQERR	71.05	1732.76	17	0.4	578.595	23.27	2	4240	20220725_C29073_004_S403790_2.raw	10888000	1	1	sp|P9WHN5|PUP_MYCTU
TLLEGEESR	70.6	1032.51	9	2.6	517.263	29.7	2	5745	20220725_C29073_004_S403790_2.raw	4209400	1	1	zz|FGCZCont0178_P04264|K2C1_HUMAN
IITHPNFNGNTLDNDIM(+15.99)LIK	70.4	2298.17	20	0	1150.09	52.72	2	11141	20220725_C29073_004_S403790_2.raw	123530	1	1	zz|FGCZCont0179_P00761|TRYP_PIG	Oxidation (M)	M17:Oxidation (M):1000.00
IRLENEIQTYR	70.39	1433.76	11	-0.2	478.928	39.23	2	7845	20220725_C29073_004_S403790_2.raw	2231400	1	1	zz|FGCZCont0126_P13645|K1C10_HUMAN
GGGGDDDDIAGSTAAGQERR	70.26	1903.83	20	1.5	635.617	23.11	2	4209	20220725_C29073_004_S403790_2.raw	10578000	1	1	sp|P9WHN5|PUP_MYCTU
QGVDADINGLR	69.52	1156.58	11	-0.5	579.299	37.87	2	7576	20220725_C29073_004_S403790_2.raw	738760	1	1	zz|FGCZCont0099_P35527|K1C9_HUMAN
SGGGFSSGSAGIINYQRR	68.67	1812.89	18	-0.3	605.303	38.71	2	7749	20220725_C29073_004_S403790_2.raw	1634100	1	1	zz|FGCZCont0178_P04264|K2C1_HUMAN
ACATEPTGM(+15.99)SAVLGGDETEVLSR	68.5	2309.05	23	0.8	770.692	47.15	2	9688	20220725_C29073_004_S403790_2.raw	0	0	0	xx|o29073|FabD_3KR_R177A	Oxidation (M)	M9:Oxidation (M):1000.00
LSSPATLNSR	68.45	1044.56	10	2.5	523.287	29.61	2	5782	20220725_C29073_004_S403790_2.raw	53623000	2	2	zz|FGCZCont0179_P00761|TRYP_PIG
YEELQVTVGR	68.27	1192.61	10	-0.4	597.311	40.3	2	8081	20220725_C29073_004_S403790_2.raw	450830	1	1	zz|FGCZCont0146_P35908|K22E_HUMAN
ALEESNYELEGKIK	68.07	1621.82	14	0.9	541.614	37.58	2	7513	20220725_C29073_004_S403790_2.raw	369770	1	1	zz|FGCZCont0126_P13645|K1C10_HUMAN
LLRDYQELMNTK	67.89	1522.78	12	0.3	508.601	43.76	2	8826	20220725_C29073_004_S403790_2.raw	680300	1	1	zz|FGCZCont0178_P04264|K2C1_HUMAN
VLEENAEDFVR	67.44	1319.64	11	-0.5	660.825	42.44	2	8541	20220725_C29073_004_S403790_2.raw	617680	1	1	sp|P9WHN5|PUP_MYCTU
YEELQQTAGR	67.22	1193.57	10	-0.3	597.791	25.52	2	4829	20220725_C29073_004_S403790_2.raw	82856	1	1
VTM(+15.99)QNLNDRLASYLDKVR	66.93	2151.11	18	0	538.785	50.92	2	10609	20220725_C29073_004_S403790_2.raw	887940	1	1	zz|FGCZCont0126_P13645|K1C10_HUMAN:zz|FGCZCont0187_P02533|K1C14_HUMAN	Oxidation (M)	M3:Oxidation (M):1000.00
LGTTASTEEITDTAVAQPLIVAATLLAHQELAR	66.88	3403.82	33	-1.1	1135.61	54.25	2	11671	20220725_C29073_004_S403790_2.raw	704070	1	1	xx|o29073|FabD_3KR_R177A
SGFSSVSVSR	66.8	1011.5	10	-0.1	506.757	32.34	2	6317	20220725_C29073_004_S403790_2.raw	127820	1	1	zz|FGCZCont0034_P02538|K2C6A_HUMAN
NRNAAGQIVAAGR	66.67	1296.7	13	0.1	433.241	24.96	2	4660	20220725_C29073_004_S403790_2.raw	575720	1	1	xx|o29073|FabD_3KR_R177A
DDDIAGSTAAGQERR	65.82	1560.71	15	-2.6	521.244	22.2	2	3957	20220725_C29073_004_S403790_2.raw	3760600	1	1	sp|P9WHN5|PUP_MYCTU
ATEPTGMSAVLGGDETEVLSR	65.75	2119.01	21	0.3	1060.51	52.5	2	11064	20220725_C29073_004_S403790_2.raw	547980	1	1	xx|o29073|FabD_3KR_R177A
NKYEDEINKR	65.47	1307.65	10	-0.9	436.889	21.89	2	3883	20220725_C29073_004_S403790_2.raw	448540	1	1	zz|FGCZCont0178_P04264|K2C1_HUMAN:zz|FGCZCont0034_P02538|K2C6A_HUMAN
LRSEIDNVKK	65.39	1200.68	10	0	401.235	20.1	2	3460	20220725_C29073_004_S403790_2.raw	616180	1	1	zz|FGCZCont0178_P04264|K2C1_HUMAN
GDDDDIAGSTAAGQER	65.25	1576.66	16	0.6	789.338	25.48	2	4846	20220725_C29073_004_S403790_2.raw	989560	1	1	sp|P9WHN5|PUP_MYCTU
DAEAWFNEK	65.17	1108.48	9	-0.7	555.248	44.2	2	8970	20220725_C29073_004_S403790_2.raw	3870200	1	1	zz|FGCZCont0126_P13645|K1C10_HUMAN
IATADPTATLLSNR	64.77	1442.77	14	-0.9	722.393	45.72	2	9347	20220725_C29073_004_S403790_2.raw	9325000	2	2	xx|o29073|FabD_3KR_R177A
SFSTASAITPSVSR	63.87	1409.72	14	0.1	705.865	40.28	2	8078	20220725_C29073_004_S403790_2.raw	609300	1	1
DDIAGSTAAGQER	63.51	1289.58	13	0.5	645.8	22.42	2	4010	20220725_C29073_004_S403790_2.raw	1238900	1	1	sp|P9WHN5|PUP_MYCTU
GGSISGGGYGSGGGK	63.34	1196.54	15	-0.7	599.278	18.75	2	3125	20220725_C29073_004_S403790_2.raw	243210	1	1	zz|FGCZCont0146_P35908|K22E_HUMAN
TLNDM(+15.99)RQEYEQLIAK	63.07	1866.91	15	0	623.312	42.54	2	8584	20220725_C29073_004_S403790_2.raw	1435100	1	1	zz|FGCZCont0099_P35527|K1C9_HUMAN	Oxidation (M)	M5:Oxidation (M):1000.00
LLRDYQELM(+15.99)NTK	63.03	1538.78	12	0.3	513.933	35.3	2	7002	20220725_C29073_004_S403790_2.raw	1683500	1	1	zz|FGCZCont0178_P04264|K2C1_HUMAN	Oxidation (M)	M9:Oxidation (M):1000.00
ISSSKGSLGGGFSSGGFSGGSFSR	62.89	2209.04	24	-0.3	737.354	44.06	2	8953	20220725_C29073_004_S403790_2.raw	3005700	1	1	zz|FGCZCont0126_P13645|K1C10_HUMAN
EHTVTAIVEFPPA	62.82	1409.72	13	-0.5	705.866	53.15	2	11287	20220725_C29073_004_S403790_2.raw	154650	1	1	xx|o29073|FabD_3KR_R177A
AADQIAAWSR	62.65	1087.54	10	0.5	544.778	38.51	2	7701	20220725_C29073_004_S403790_2.raw	7864000	1	1	xx|o29073|FabD_3KR_R177A
AAGQIVAAGR	62.47	912.514	10	-0.8	457.264	24.06	2	4504	20220725_C29073_004_S403790_2.raw	2134300	1	1	xx|o29073|FabD_3KR_R177A
LENEIQTYR	62.41	1164.58	9	1.1	583.297	32.16	2	6256	20220725_C29073_004_S403790_2.raw	1495700	1	1	zz|FGCZCont0126_P13645|K1C10_HUMAN
SLVNLGGSK	62.28	873.492	9	-1.1	437.753	36.45	2	7308	20220725_C29073_004_S403790_2.raw	7170700	1	1	zz|FGCZCont0178_P04264|K2C1_HUMAN
AVKSPADLDEL	62.21	1156.6	11	0.8	579.307	44.67	2	9017	20220725_C29073_004_S403790_2.raw	1515200	1	1	xx|o29073|FabD_3KR_R177A
QSLEASLAETEGR	62.16	1389.67	13	-0.7	695.844	40.35	2	8092	20220725_C29073_004_S403790_2.raw	413850	1	1	zz|FGCZCont0126_P13645|K1C10_HUMAN
MSAVLGGDETEVLSR	61.84	1562.76	15	-0.1	782.388	47.28	2	9705	20220725_C29073_004_S403790_2.raw	706400	1	1	xx|o29073|FabD_3KR_R177A
SAVLGGDETEVLSR	61.66	1431.72	14	0.2	716.868	42.84	2	8685	20220725_C29073_004_S403790_2.raw	5635900	1	1	xx|o29073|FabD_3KR_R177A
SRSGGGGGGGLGSGGSIR	61.63	1474.72	18	-2.7	492.58	22.15	2	3999	20220725_C29073_004_S403790_2.raw	1729200	1	1	zz|FGCZCont0099_P35527|K1C9_HUMAN
AQYEDIAQK	61.54	1064.51	9	0.4	533.264	26.02	2	5003	20220725_C29073_004_S403790_2.raw	3153700	1	1
GSGGGSSGGSIGGRGSSSGGVK	61.49	1750.82	22	-0.8	584.613	15.17	2	2439	20220725_C29073_004_S403790_2.raw	328290	2	2	zz|FGCZCont0178_P04264|K2C1_HUMAN
SSSKGSLGGGFSSGGFSGGSFSR	61.47	2095.96	23	-0.2	699.659	42.89	2	8705	20220725_C29073_004_S403790_2.raw	2925700	1	1	zz|FGCZCont0126_P13645|K1C10_HUMAN
RLEQLDLVPANR	61.19	1422.79	12	0.7	475.272	43.72	2	8807	20220725_C29073_004_S403790_2.raw	1985600	1	1	xx|o29073|FabD_3KR_R177A
ADDAVALAATR	60.97	1072.55	11	0.4	537.283	34.08	2	6728	20220725_C29073_004_S403790_2.raw	264950	1	1	xx|o29073|FabD_3KR_R177A
LLEGEDAHLSSSQFSSGSQSSR	60.97	2308.06	22	0	770.36	37.57	2	7517	20220725_C29073_004_S403790_2.raw	331530	1	1	zz|FGCZCont0187_P02533|K1C14_HUMAN
PTATLLSNR	60.84	971.54	9	0.5	486.777	32.99	2	6442	20220725_C29073_004_S403790_2.raw	64123000	1	1	xx|o29073|FabD_3KR_R177A
LAADDFR	60.84	806.392	7	-2.5	404.202	31.94	2	6215	20220725_C29073_004_S403790_2.raw	5050100	1	1	zz|FGCZCont0126_P13645|K1C10_HUMAN:zz|FGCZCont0187_P02533|K1C14_HUMAN
LEQLDLVPANRN	60.67	1380.74	12	-0.8	691.375	46.16	2	9425	20220725_C29073_004_S403790_2.raw	1084200	1	1	xx|o29073|FabD_3KR_R177A
AEFAEVSK	60.63	879.434	8	1.2	440.725	27.62	2	5303	20220725_C29073_004_S403790_2.raw	81566	1	1	zz|FGCZCont0097_P02768|ALBU_HUMAN
EVATNSELVQSGK	60.48	1360.68	13	0	681.349	27.97	2	5391	20220725_C29073_004_S403790_2.raw	0	0	0	zz|FGCZCont0187_P02533|K1C14_HUMAN
GDETEVLSR	60.47	1004.48	9	2.3	503.247	28.01	2	5386	20220725_C29073_004_S403790_2.raw	1544400	1	1	xx|o29073|FabD_3KR_R177A
QSVEADINGLR	60.09	1200.61	11	-0.1	601.312	40.04	2	8026	20220725_C29073_004_S403790_2.raw	761440	1	1	zz|FGCZCont0126_P13645|K1C10_HUMAN
GVPARAVKSPADLDELANL	59.59	1935.04	19	-0.6	646.021	52.45	2	11039	20220725_C29073_004_S403790_2.raw	572610	1	1	xx|o29073|FabD_3KR_R177A
ELRGVPARAVK	59.54	1194.72	11	-1.3	399.247	24.86	2	4671	20220725_C29073_004_S403790_2.raw	5447900	1	1	xx|o29073|FabD_3KR_R177A
AIGGGLSSVGGGSSTIK	59.41	1446.77	17	-0.7	724.391	38.68	2	7757	20220725_C29073_004_S403790_2.raw	235200	1	1	zz|FGCZCont0034_P02538|K2C6A_HUMAN
DIAGSTAAGQERR	59.39	1330.66	13	1.3	444.561	19.26	2	3252	20220725_C29073_004_S403790_2.raw	1539000	1	1	sp|P9WHN5|PUP_MYCTU
GGDDDDIAGSTAAGQERR	59.33	1789.78	18	-0.2	597.601	23.2	2	4314	20220725_C29073_004_S403790_2.raw	10391000	1	1	sp|P9WHN5|PUP_MYCTU
DVDGAYMTK	59.28	998.438	9	0.6	500.226	27.99	2	5369	20220725_C29073_004_S403790_2.raw	296760	1	1	zz|FGCZCont0178_P04264|K2C1_HUMAN
RNAAGQIVAAGR	59.18	1182.66	12	-1	395.226	24.72	2	4610	20220725_C29073_004_S403790_2.raw	779130	1	1	xx|o29073|FabD_3KR_R177A
QLDSIVGER	58.9	1015.53	9	0.6	508.772	35.98	2	7183	20220725_C29073_004_S403790_2.raw	674660	1	1	zz|FGCZCont0034_P02538|K2C6A_HUMAN
VTMQNLNDR	58.84	1089.52	9	0.4	545.769	28.85	2	5559	20220725_C29073_004_S403790_2.raw	1868800	1	1	zz|FGCZCont0126_P13645|K1C10_HUMAN:zz|FGCZCont0187_P02533|K1C14_HUMAN
VNLGGSKSISISVAR	58.81	1486.85	15	-0.3	496.623	41.38	2	8322	20220725_C29073_004_S403790_2.raw	262790	1	1	zz|FGCZCont0178_P04264|K2C1_HUMAN
LAEAPPAR	58.54	823.455	8	-0.3	412.735	23	2	4181	20220725_C29073_004_S403790_2.raw	1150800000	3	3	xx|o29073|FabD_3KR_R177A
LAEAPPARAR	58.42	1050.59	10	0.9	526.304	20.04	2	3449	20220725_C29073_004_S403790_2.raw	5868100	2	2	xx|o29073|FabD_3KR_R177A
AADLDLAR	58.28	843.445	8	-3.5	422.728	33.04	2	6610	20220725_C29073_004_S403790_2.raw	3787700000	2	2	xx|o29073|FabD_3KR_R177A
VIAADDAVALAATR	57.44	1355.74	14	-1	678.877	46.52	2	9487	20220725_C29073_004_S403790_2.raw	512090	1	1	xx|o29073|FabD_3KR_R177A
LVNEVTEFAK	57.08	1148.61	10	-0.3	575.311	42.67	2	8592	20220725_C29073_004_S403790_2.raw	413110	1	1	zz|FGCZCont0097_P02768|ALBU_HUMAN
LAADDFRLK	57.08	1047.57	9	-1.3	350.197	40.15	2	8056	20220725_C29073_004_S403790_2.raw	239100	1	1	zz|FGCZCont0126_P13645|K1C10_HUMAN
LAADDFRIK	57.08	1047.57	9	-1.3	350.197	40.15	2	8056	20220725_C29073_004_S403790_2.raw	239100	1	1
STMQELNSR	57.04	1064.49	9	0.3	533.254	24.9	2	4647	20220725_C29073_004_S403790_2.raw	231190	1	1	zz|FGCZCont0099_P35527|K1C9_HUMAN
ISISTSGGSFR	56.96	1110.57	11	0.5	556.291	38.47	2	7697	20220725_C29073_004_S403790_2.raw	2108800	1	1
YEELQVTAGR	56.85	1164.58	10	-3.8	583.294	34.62	2	6865	20220725_C29073_004_S403790_2.raw	27659	1	1	zz|FGCZCont0034_P02538|K2C6A_HUMAN
M(+15.99)SVEADINGLRR	56.27	1375.69	12	0.7	459.57	36.58	2	7261	20220725_C29073_004_S403790_2.raw	410270	1	1	zz|FGCZCont0187_P02533|K1C14_HUMAN	Oxidation (M)	M1:Oxidation (M):1000.00
FSSSSGYGGGSSR	56.26	1234.52	13	0.2	618.268	20.08	2	3416	20220725_C29073_004_S403790_2.raw	144180	1	1	zz|FGCZCont0099_P35527|K1C9_HUMAN
ELTTEIDNNIEQISSYK	56.25	1995.96	17	-0.1	998.989	52.46	2	11057	20220725_C29073_004_S403790_2.raw	84916	1	1	zz|FGCZCont0126_P13645|K1C10_HUMAN
AAAANIATADPTATLLSNR	56.13	1840.96	19	-0.2	614.662	49.81	2	10336	20220725_C29073_004_S403790_2.raw	115490	1	1	xx|o29073|FabD_3KR_R177A
DDDDIAGSTAAGQERR	56.06	1675.74	16	0.8	559.588	23.54	2	4393	20220725_C29073_004_S403790_2.raw	5536500	1	1	sp|P9WHN5|PUP_MYCTU
GFSSGSAVVSGGSRR	56.03	1409.7	15	0.1	470.908	26.45	2	5025	20220725_C29073_004_S403790_2.raw	463510	1	1	zz|FGCZCont0146_P35908|K22E_HUMAN
TAAENDFVTLK	55.97	1207.61	11	-0.5	604.811	42.12	2	8459	20220725_C29073_004_S403790_2.raw	1934100	1	1	zz|FGCZCont0146_P35908|K22E_HUMAN
YLYEIAR	55.89	926.486	7	-1.7	464.25	40.9	2	8230	20220725_C29073_004_S403790_2.raw	0	0	0	zz|FGCZCont0097_P02768|ALBU_HUMAN
AEAESLYQSK	55.47	1124.53	10	0	563.275	26.66	2	5080	20220725_C29073_004_S403790_2.raw	225200	1	1	zz|FGCZCont0178_P04264|K2C1_HUMAN
GGDDDDIAGSTAAGQER	55.45	1633.68	17	0.6	817.848	25.37	2	4772	20220725_C29073_004_S403790_2.raw	1043300	1	1	sp|P9WHN5|PUP_MYCTU
VATVSLPR	55.34	841.502	8	-2.6	421.757	36.78	2	7382	20220725_C29073_004_S403790_2.raw	157180000	1	1	zz|FGCZCont0179_P00761|TRYP_PIG
IEISELNR	55.18	972.524	8	3	487.271	38.33	2	7677	20220725_C29073_004_S403790_2.raw	788100	1	1	zz|FGCZCont0178_P04264|K2C1_HUMAN:zz|FGCZCont0146_P35908|K22E_HUMAN
SKEEAEALYHSK	55.18	1390.67	12	-0.8	464.565	21.89	2	3889	20220725_C29073_004_S403790_2.raw	0	0	0	zz|FGCZCont0146_P35908|K22E_HUMAN
DIAGSTAAGQER	54.91	1174.56	12	0.6	588.287	21.49	2	3742	20220725_C29073_004_S403790_2.raw	2057000	4	4	sp|P9WHN5|PUP_MYCTU
GGDETEVLSR	54.52	1061.5	10	-1.1	531.756	27.99	2	5373	20220725_C29073_004_S403790_2.raw	776550	1	1	xx|o29073|FabD_3KR_R177A
TTAENEFVMLKK	54.2	1409.72	12	2.1	470.916	40.94	2	8227	20220725_C29073_004_S403790_2.raw	116440	1	1
YGSGGGSKGGSISGGGYGSGGGK	54.12	1889.85	23	0.9	630.958	21.93	2	3893	20220725_C29073_004_S403790_2.raw	93654	1	1	zz|FGCZCont0146_P35908|K22E_HUMAN
SLVGLGGTK	53.77	830.486	9	-1.9	416.25	35.97	2	7121	20220725_C29073_004_S403790_2.raw	6504900	1	1	zz|FGCZCont0146_P35908|K22E_HUMAN
LASYLDKVR	53.69	1063.6	9	-2.1	355.541	35.22	2	6972	20220725_C29073_004_S403790_2.raw	2456800	1	1	zz|FGCZCont0126_P13645|K1C10_HUMAN:zz|FGCZCont0187_P02533|K1C14_HUMAN
TNAENEFVTIK	53.66	1264.63	11	-0.3	633.322	41.21	2	8274	20220725_C29073_004_S403790_2.raw	2324600	1	1	zz|FGCZCont0178_P04264|K2C1_HUMAN
SSKGSLGGGFSSGGFSGGSFSR	53.62	2008.92	22	-1	670.648	42.98	2	8668	20220725_C29073_004_S403790_2.raw	190260	1	1	zz|FGCZCont0126_P13645|K1C10_HUMAN
M(+15.99)TLDDFR	53.54	912.401	7	-0.7	457.207	34.66	2	6856	20220725_C29073_004_S403790_2.raw	476550	2	2	zz|FGCZCont0099_P35527|K1C9_HUMAN	Oxidation (M)	M1:Oxidation (M):1000.00
RELRGVPAR	53	1052.62	9	0.1	351.881	18.66	2	3168	20220725_C29073_004_S403790_2.raw	1856800	1	1	xx|o29073|FabD_3KR_R177A
TKYETELNLR	52.77	1265.66	10	-0.6	633.838	35.42	2	7072	20220725_C29073_004_S403790_2.raw	638520	1	1	zz|FGCZCont0187_P02533|K1C14_HUMAN
DDIAGSTAAGQERR	52.73	1445.69	14	-0.3	482.902	21.14	2	3666	20220725_C29073_004_S403790_2.raw	844480	1	1	sp|P9WHN5|PUP_MYCTU
VLDELTLAR	52.54	1028.59	9	0.6	515.301	46.85	2	9595	20220725_C29073_004_S403790_2.raw	0	0	0	zz|FGCZCont0187_P02533|K1C14_HUMAN
DYSKYYK	52.41	965.449	7	-0.2	483.732	25.61	2	4899	20220725_C29073_004_S403790_2.raw	1288400	1	1	zz|FGCZCont0126_P13645|K1C10_HUMAN
SLYNLGGSKR	52.28	1093.59	10	-0.2	365.536	31.13	2	6059	20220725_C29073_004_S403790_2.raw	190400	1	1
VLDELTLTK	52.07	1030.59	9	0.2	516.303	45.43	2	9202	20220725_C29073_004_S403790_2.raw	3634000	1	1	zz|FGCZCont0126_P13645|K1C10_HUMAN
AANIATADPTATLLSNR	51.63	1698.89	17	1.1	850.453	48.6	2	10041	20220725_C29073_004_S403790_2.raw	598340	1	1	xx|o29073|FabD_3KR_R177A
IKFEM(+15.99)EQNLR	51.05	1322.67	10	0.2	441.896	32.9	2	6382	20220725_C29073_004_S403790_2.raw	149440	1	1	zz|FGCZCont0099_P35527|K1C9_HUMAN	Oxidation (M)	M5:Oxidation (M):1000.00
ELRGVPAR	50.99	896.519	8	-5.3	449.264	22.1	2	4085	20220725_C29073_004_S403790_2.raw	243180000	1	1	xx|o29073|FabD_3KR_R177A
TADPTATLLSNR	50.59	1258.65	12	-0.4	630.333	41.21	2	8273	20220725_C29073_004_S403790_2.raw	1098400	1	1	xx|o29073|FabD_3KR_R177A
GGGGDDDDIAGSTAAGQER	50.32	1747.72	19	1.9	874.871	25.32	2	4842	20220725_C29073_004_S403790_2.raw	1131700	1	1	sp|P9WHN5|PUP_MYCTU
AVKSPADLD	50.26	914.471	9	0.4	458.243	28.46	2	5499	20220725_C29073_004_S403790_2.raw	658470	1	1	xx|o29073|FabD_3KR_R177A
TLNNKFASFIDKVR	50.02	1651.9	14	1	551.643	49.86	2	10327	20220725_C29073_004_S403790_2.raw	318830	1	1	zz|FGCZCont0146_P35908|K22E_HUMAN:zz|FGCZCont0034_P02538|K2C6A_HUMAN
LTALEK(+243.09)LAEAPPARAR	49.98	1949.07	16	1.5	488.275	45.98	2	9381	20220725_C29073_004_S403790_2.raw	114320	1	1	xx|o29073|FabD_3KR_R177A	Pupylation_GGE	K6:Pupylation_GGE:1000.00
ADPTATLLSNR	49.94	1157.6	11	0.9	579.81	39.99	2	8025	20220725_C29073_004_S403790_2.raw	337240	1	1	xx|o29073|FabD_3KR_R177A
QRPAEIKDYSPYFK	49.82	1740.88	14	0.6	581.302	39.62	2	7938	20220725_C29073_004_S403790_2.raw	315540	1	1	zz|FGCZCont0187_P02533|K1C14_HUMAN
TLLDIDNTR	49.66	1059.56	9	-0.3	530.785	43.27	2	8714	20220725_C29073_004_S403790_2.raw	504830	1	1	zz|FGCZCont0099_P35527|K1C9_HUMAN
IKEWYEK	49.37	994.512	7	1	498.264	30.22	2	5856	20220725_C29073_004_S403790_2.raw	732810	1	1	zz|FGCZCont0126_P13645|K1C10_HUMAN
TVTAIVEFPPAGTLSGIAKR	49.29	2027.14	20	-0.2	676.721	53.64	2	11417	20220725_C29073_004_S403790_2.raw	738760	1	1	xx|o29073|FabD_3KR_R177A
GSGFGGGSGFGGGSGFSGGGFGGGGFGGGR	49.06	2398.01	30	-0.8	800.344	52.19	2	10968	20220725_C29073_004_S403790_2.raw	125050	1	1	zz|FGCZCont0146_P35908|K22E_HUMAN
AGSTAAGQERR	48.95	1102.55	11	0.2	368.523	14.62	2	2831	20220725_C29073_004_S403790_2.raw	6393500	2	2	sp|P9WHN5|PUP_MYCTU
AVLGGDETEVLSR	48.83	1344.69	13	-0.3	673.351	42.25	2	8499	20220725_C29073_004_S403790_2.raw	571170	1	1	xx|o29073|FabD_3KR_R177A
GSSSGGGYSSGSSSYGSGGR	48.7	1739.7	20	1.4	870.858	19	2	3183	20220725_C29073_004_S403790_2.raw	175770	1	1	zz|FGCZCont0146_P35908|K22E_HUMAN
EENAEDFVR	48.38	1107.48	9	0.9	554.749	33.6	2	6597	20220725_C29073_004_S403790_2.raw	387510	1	1	sp|P9WHN5|PUP_MYCTU
WTLLQEQGTK	48.36	1202.63	10	-1.3	602.321	45.99	2	9376	20220725_C29073_004_S403790_2.raw	312180	1	1	zz|FGCZCont0034_P02538|K2C6A_HUMAN
AGSTAAGQER	48.24	946.447	10	-0.5	474.23	19.26	2	3406	20220725_C29073_004_S403790_2.raw	762650	1	1	sp|P9WHN5|PUP_MYCTU
GAADQIAAWSR	47.81	1144.56	11	-0.3	573.288	41.95	2	8424	20220725_C29073_004_S403790_2.raw	480520	1	1	xx|o29073|FabD_3KR_R177A
AADDAVALAATR	47.56	1143.59	12	-0.7	572.801	35.9	2	7125	20220725_C29073_004_S403790_2.raw	67292	1	1	xx|o29073|FabD_3KR_R177A
ATEPTGM(+15.99)SAVLGGDETEVLSR	47.28	2135.01	21	0.2	712.676	45.4	2	9204	20220725_C29073_004_S403790_2.raw	419870	1	1	xx|o29073|FabD_3KR_R177A	Oxidation (M)	M7:Oxidation (M):1000.00
DPTATLLSNR	47.19	1086.57	10	0.1	544.291	39.09	2	7884	20220725_C29073_004_S403790_2.raw	1350900	1	1	xx|o29073|FabD_3KR_R177A
SISISVAR	47.18	831.481	8	2.1	416.749	36.87	2	7337	20220725_C29073_004_S403790_2.raw	6327000	1	1	zz|FGCZCont0178_P04264|K2C1_HUMAN
IAADDAVALAATR	47.15	1256.67	13	-0.2	629.343	42.88	2	8644	20220725_C29073_004_S403790_2.raw	82199	1	1	xx|o29073|FabD_3KR_R177A
GGGDDDDIAGSTAAGQER	47.04	1690.7	18	0.1	846.359	25.37	2	4766	20220725_C29073_004_S403790_2.raw	1121300	1	1	sp|P9WHN5|PUP_MYCTU
VLGGDETEVLSR	46.71	1273.65	12	-0.9	637.832	39.43	2	7902	20220725_C29073_004_S403790_2.raw	509260	1	1	xx|o29073|FabD_3KR_R177A
VNWIQQTIAAN	46.17	1256.65	11	2.1	629.334	53.29	2	11338	20220725_C29073_004_S403790_2.raw	415780	1	1	zz|FGCZCont0179_P00761|TRYP_PIG
DDDIAGSTAAGQER	46.16	1404.61	14	-0.7	703.313	24.44	2	4531	20220725_C29073_004_S403790_2.raw	808490	1	1	sp|P9WHN5|PUP_MYCTU
ADQIAAWSR	46.14	1016.5	9	0	509.259	36.68	2	7277	20220725_C29073_004_S403790_2.raw	1217300	1	1	xx|o29073|FabD_3KR_R177A
total 211 peptides
