# Supplementary material for: Electrostatic interactions guide substrate recognition of the prokaryotic ubiquitin-like protein ligase PafA
Source: Nat Commun. 2023 Aug 29;14:5266. doi: 10.1038/s41467-023-40807-8 (PMC10465538; doi:10.1038/s41467-023-40807-8)
Supplement: Supplementary file 7 — Source Data [file 41467_2023_40807_MOESM7_ESM.xlsx]

## Sheet: Fig1a
Figure 1a
	The frame marks the area shown in the manuscript.

## Sheet: Fig2a_rawdata
Mpa	PDB: 7pxc			FabD	PDB: 2qc3			PanB	PDB: 1oy0			PckA	PDB: 4r43			IdeR	PDB: 1fx7			Ino1	PDB: 1gr0			Icl1	PDB: 1f8i			RecA	PDB: 4psk			Log	PDB: AF-O05306-F1			Kgd	PDB: AF-P9WIS5-F1			Adk	PDB: 2cdn			ClpP2	PDB: 5e0s			Icd2	PDB: 5kvu
No	aa	Area(Å^2)		No	aa	Area(Å^2)		No	aa	Area(Å^2)		No	aa	Area(Å^2)		No	aa	Area(Å^2)		No	aa	Area(Å^2)		No	aa	Area(Å^2)		No	aa	Area(Å^2)		No	aa	Area(Å^2)		No	aa	Area(Å^2)		No	aa	Area(Å^2)		No	aa	Area(Å^2)		No	aa
25	LYS	57.945		35	LYS	175.713		20	LYS	104.627		65	LYS	102.887		67	LYS	125.498		63	LYS	67.18		8	LYS	65.905		9	LYS	57.149		4	LYS	203.19		21	LYS	88.495		13	LYS	1.816		28	LYS	93.49		38	LYS
40	LYS	89.999		83	LYS	56.661		30	LYS	40.698		67	LYS	138.265		78	LYS	11.349		73	LYS	119.098		24	LYS	139.366		20	LYS	145.694		74	LYS	123.091		74	LYS	178.54		19	LYS	47.654		35	LYS	59.145		84	LYS
41	LYS	54.55		122	LYS	146.558		35	LYS	154.717		92	LYS	45.902		118	LYS	130.465		74	LYS	3.22		86	LYS	83.58		24	LYS	94.221		99	LYS	12.93		92	LYS	206.376		23	LYS	125.196		123	LYS	60.638		100	LYS
117	LYS	131.815		173	LYS	115.546		123	LYS	49.329		113	LYS	43.807		185	LYS	73.527		92	LYS	111.526		136	LYS	74.743		73	LYS	0.908		136	LYS	49.004		116	LYS	152.354		44	LYS	192.075		174	LYS	59.216		105	LYS
129	LYS	160.092		181	LYS	189.338		131	LYS	7.297		141	LYS	18.605		226	LYS	47.162		114	LYS	136.036		169	LYS	50.601		106	LYS	108.105		178	LYS	128.937		136	LYS	15.394		50	LYS	96.517		181	LYS	166.895		122	LYS
139	LYS	30.572		228	LYS	113.294		212	LYS	138.437		164	LYS	97.168		229	LYS	113.756		135	LYS	110.507		189	LYS	0.113		107	LYS	128.094						150	LYS	162.148		94	LYS	109.591		187	LYS	63.048		125	LYS
179	LYS	92.102		279	LYS	95.927		243	LYS	192.092		169	LYS	96.51						138	LYS	153.164		190	LYS	3.756		178	LYS	53.826						156	LYS	147.684		125	LYS	91.315		195	LYS	86.116		151	LYS
191	LYS	8.367		291	LYS	122.243		249	LYS	130.629		178	LYS	66.792						155	LYS	47.115		197	LYS	4.761		214	LYS	91.497						172	LYS	102.854		142	LYS	91.638		208	LYS	136.295		154	LYS
203	LYS	11.391										192	LYS	188.904						184	LYS	131.842		262	LYS	128.796		217	LYS	100.985						173	LYS	130.344		160	LYS	104.064						159	LYS
208	LYS	68.087										202	LYS	23.988						185	LYS	69.878		273	LYS	54.56		233	LYS	83.893						187	LYS	139.101		181	LYS	105.96						188	LYS
216	LYS	111.994										228	LYS	10.081						199	LYS	41.869		302	LYS	52.086		246	LYS	78.785						207	LYS	226.442										205	LYS
217	LYS	55.269										229	LYS	1.475						213	LYS	117.966		321	LYS	89.698		249	LYS	42.384						210	LYS	154.944										208	LYS
230	LYS	190.976										254	LYS	18.771						284	LYS	45.578		322	LYS	121.063		251	LYS	78.066						219	LYS	68.582										213	LYS
237	LYS	58.269										261	LYS	121.169						305	LYS	78.977		331	LYS	94.572		257	LYS	89.607						244	LYS	111.62										231	LYS
244	LYS	82.602										275	LYS	0						326	LYS	23.479		334	LYS	109.904		267	LYS	141.235						306	LYS	65.177										232	LYS
263	LYS	65.402										304	LYS	123.808						329	LYS	63.404		342	LYS	46.567		287	LYS	80.659						368	LYS	1.898										257	LYS
338	LYS	46.687										327	LYS	96.236						346	LYS	91.558		392	LYS	65.954		303	LYS	56.096						396	LYS	123.612										262	LYS
340	LYS	22.956										370	LYS	115.974														322	LYS	47.139						422	LYS	91.041										278	LYS
355	LYS	69.171										422	LYS	41.483														323	LYS	71.599						432	LYS	42.177										283	LYS
380	LYS	120.508										455	LYS	68.977														325	LYS	77.657						433	LYS	54.005										305	LYS
385	LYS	127.648										486	LYS	83.149														327	LYS	117.327						462	LYS	52.027										364	LYS
409	LYS	112.302										492	LYS	10.972																						472	LYS	176.994										371	LYS
415	LYS	59.855										495	LYS	90.248																						475	LYS	93.658										373	LYS
431	LYS	11.642										523	LYS	43.451																						482	LYS	77.703										376	LYS
432	LYS	39.594										532	LYS	160.289																						487	LYS	22.887										396	LYS
436	LYS	36.165										589	LYS	81.757																						501	LYS	62.992										427	LYS
480	LYS	170.213										595	LYS	51.638																						506	LYS	110.32										465	LYS
481	LYS	73.214										602	LYS	78.433																						554	LYS	13.755										474	LYS
495	LYS	171.613																																		579	LYS	22.393										503	LYS
																																				622	LYS	43.309										504	LYS
																																				704	LYS	59.537										506	LYS
																																				736	LYS	43.569										510	LYS
																																				737	LYS	26.581										567	LYS
																																				771	LYS	43.812										591	LYS
																																				776	LYS	37.876										594	LYS
																																				791	LYS	141.836										623	LYS
																																				816	LYS	122.967										630	LYS
																																				841	LYS	104.986										634	LYS
																																				870	LYS	87.476										642	LYS
																																				879	LYS	126.352										648	LYS
																																				898	LYS	44.161										653	LYS
																																				946	LYS	65.764										696	LYS
																																				1002	LYS	32.853										734	LYS
																																				1074	LYS	5.761
																																				1080	LYS	194.019
																																				1087	LYS	102.812
																																				1093	LYS	103.397
																																				1112	LYS	118.265
																																				1122	LYS	19.468
																																				1131	LYS	20.514
																																				1133	LYS	158.699
																																				1166	LYS	170.116
																																				1195	LYS	60.95
																																				1200	LYS	101.756
																																				1216	LYS	169.501
[truncated: 7 more columns]

## Sheet: Fig2b
Figure 2b
	The frame marks the area shown in the manuscript.

## Sheet: Fig2c
Figure 2c
	The frame marks the area shown in the manuscript.

## Sheet: Fig3b
Figure 3b
	The frame marks the area shown in the manuscript.

## Sheet: Fig4b_rawdata
Figure 4b
	% FabD pupylated based on gel densitometric analysis (gels in Fig4b_gels)
	WT					R137A					R207A					R218A					R137A, R207A					R137A, R218A					R207A, R218A					R137A, R207A, R218A
time [h]	Rep 1	Rep 2	Rep 3	mean	stdv	Rep 1	Rep 2	Rep 3	mean	stdv	Rep 1	Rep 2	Rep 3	mean	stdv	Rep 1	Rep 2	Rep 3	mean	stdv	Rep 1	Rep 2	Rep 3	mean	stdv	Rep 1	Rep 2	Rep 3	mean	stdv	Rep 1	Rep 2	Rep 3	mean	stdv	Rep 1	Rep 2	Rep 3	mean	stdv
0	0	0	0	0	0	0	0	0	0	0	0	0	0	0	0	0	0	0	0	0	0	0	0	0	0	0	0	0	0	0	0	0	0	0	0	0	0	0	0	0
0.5	63.583	67.9903	63.2754	64.9496	2.63782	21.283	20.0185	20.3802	20.5606	0.65125	0	0	0	0	0	29.5113	35.0052	27.7366	30.751	3.78959	0	0	0	0	0	3.305	0	1.77975	1.69492	1.65413	0	0	0	0	0	0	0	0	0	0
1	87.6754	80.9524	84.6154	84.4144	3.36601	35.0463	33.3516	33.7372	34.045	0.888292	0	0	0	0	0	45.4297	51.082	44.7519	47.0879	3.47559	0	0	0	0	0	5.6617	1.27388	4.3095	3.74836	2.24708	0	0	0	0	0	0	0	0	0	0
2	97.0361	85.259	96.5272	92.9407	6.65748	52.9282	51.1369	54.1528	52.7393	1.5168	1.17447	0	0	0.39149	0.678081	64.5582	68.6994	64.6721	65.9766	2.35874	0	0	0	0	0	11.1917	3.0037	10.0358	8.07708	4.43152	0	0	0	0	0	0	0	0	0	0
4	100	85.1665	100	95.0555	8.56413	70.8734	68.6936	71.3023	70.2897	1.39886	1.67255	0.687981	0.8	1.05351	0.539021	82.2629	81.8035	84.0872	82.7179	1.20793	0	0.55325	0.567108	0.373453	0.323494	18.9586	9.07288	19.3519	15.7945	5.82439	0	0.631769	0	0.21059	0.364752	0	0	0	0	0
20	100	85.0731	100	95.0244	8.61807	100	93.6854	100	97.8951	3.64572	5.09447	3.72405	3.38983	4.06945	0.903283	100	90.1506	100	96.7169	5.68653	4.55456	3.38028	2.63158	3.52214	0.96931	55.5556	35.8879	55.0766	48.84	11.2195	0	1.05465	0.764656	0.606435	0.544837	0	0	0	0	0
	% PanB pupylated based on gel densitometric analysis (gels in Fig4b_gels)
	WT					R137A					R207A					R218A					R137A, R207A					R137A, R218A					R207A, R218A					R137A, R207A, R218A
time [h]	Rep 1	Rep 2	Rep 3	mean	stdv	Rep 1	Rep 2	Rep 3	mean	stdv	Rep 1	Rep 2	Rep 3	mean	stdv	Rep 1	Rep 2	Rep 3	mean	stdv	Rep 1	Rep 2	Rep 3	mean	stdv	Rep 1	Rep 2	Rep 3	mean	stdv	Rep 1	Rep 2	Rep 3	mean	stdv	Rep 1	Rep 2	Rep 3	mean	stdv
0	0	0	0	0	0	0	0	0	0	0	0	0	0	0	0	0	0	0	0	0	0	0	0	0	0	0	0	0	0	0	0	0	0	0	0	0	0	0	0	0
0.5	69.5248	77.4483	66.3279	71.1004	5.72518	44.1292	47.0719	51.4554	47.5522	3.68664	8.05301	4.995	3.04026	5.36276	2.52653	32.2845	35.905	34.7853	34.325	1.85367	2.45399	4.50368	4.44375	3.80047	1.16647	8.16864	9.64591	10.2254	9.34666	1.06055	0	1.40845	2.00359	1.13735	1.02894	3.96825	2.01149	0	1.99325	1.98419
1	83.1276	89.0266	80.9702	84.3748	4.17049	56.8681	60.5491	63.7664	60.3945	3.45171	13.3615	9.60659	6.96821	9.97878	3.21288	42.1389	48.4419	50.4877	47.0228	4.35154	5.24659	7.70642	9.0397	7.3309	1.92424	13.489	15.9437	18.75	16.0609	2.63247	2.41117	1.95675	3.78257	2.71683	0.950516	6.97674	2.98229	1.20525	3.72143	2.95589
2	94.5455	95.972	91.3954	93.9709	2.34175	70.6313	73.5075	74.1447	72.7611	1.87181	21.4621	15.9785	13.0275	16.8227	4.28022	50.021	61.476	61.9209	57.806	6.74565	9.76693	14.1126	15.9116	13.2637	3.15905	22.3067	24.4086	29.0963	25.2705	3.47586	3.97436	3.12826	7.35418	4.81893	2.23598	11.7276	6.11354	2.46491	6.76867	4.66595
4	93.3868	98.2109	98.0673	96.555	2.74469	83.2512	86.4734	85.0165	84.9137	1.61356	31.256	25.4163	22.4951	26.3892	4.46074	55.4149	73.7199	74.7986	67.9778	10.8932	16.5533	23.3755	26.5469	22.1586	5.10674	33.5092	36.6492	43.9292	38.0292	5.3453	7.88436	7.12042	13.5152	9.50667	3.49247	18.9502	11.0535	4.56386	11.5225	7.20462
20	100	100	100	100	0	100	100	98.3153	99.4384	0.97265	34.4492	57.3582	56.2044	49.3372	12.9063	56.9639	100	95.1973	84.0537	23.583	43.2896	47.1132	55.2131	48.5386	6.0882	67.02	72.4409	74.4226	71.2945	3.83211	26.3473	25.0832	38.9874	30.1393	7.68869	40.362	33.0896	19.8625	31.1047	10.3928

## Sheet: Fig4b_gels
Figure 4b
		FabD as substrate; frame marks the area shown in the manuscript (Extended Data Figure 1).																				PanB as substrate; frame marks the area shown in the manuscript (Extended Data Figure 2).

## Sheet: Fig4c_rawdata
Figure 4c
	% FabD pupylated based on gel densitometric analysis (gels in Fig4c_gels)
	WT						R442A, K444A						R442A						K444A
time [h]	Rep 1	Rep 2	Rep 3	Rep 4	mean	stdv	Rep 1	Rep 2	Rep 3	Rep 4	mean	stdv	Rep 1	Rep 2	Rep 3	Rep 4	mean	stdv	Rep 1	Rep 2	Rep 3	Rep 4	mean	stdv
0	0	0	0	0	0	0	0	0	0	0	0	0	0	0	0	0	0	0	0	0	0	0	0	0
0.5	34.2285	44.9777	48.5466	45.7241	43.3692	6.28465	28.1356	27.0813	26.3719	26.0921	26.9202	0.910956	32.9457	30.4711	30.1543	28.673	30.561	1.77248	29.3563	25.0991	28.9189	26.7032	27.5194	1.98803
1	52.4994	63.7306	66.4711	63.2246	61.4814	6.1555	41.4434	41.8703	42.1969	40.7212	41.5579	0.637486	46.6119	45.0024	44.924	42.0831	44.6554	1.88298	42.1391	39.9688	43.4882	40.1887	41.4462	1.67472
2	72.9502	81.354	81.3873	79.8952	78.8967	4.02487	58.3831	61.0197	60.0552	58.4541	59.478	1.28545	64.529	63.6139	62.4963	58.7486	62.3469	2.53884	58.313	56.6769	60.2862	60.1546	58.8577	1.71025
4	86.1837	92.7143	90.8731	92.2882	90.5148	2.99274	75.5828	81.5751	78.0797	77.0109	78.0621	2.55559	82.85	81.4234	79.7061	76.2994	80.0697	2.82313	76.9676	75.3014	77.1814	77.4372	76.7219	0.966256
20	100	100	100	100	100	0	100	100	100	100	100	0	100	100	100	100	100	0	100	100	100	100	100	0
	% PanB pupylated based on gel densitometric analysis (gels in Fig4c_gels)
	WT						R442A, K444A						R442A					K444A
time [h]	Rep 1	Rep 2	Rep 3	Rep 4	mean	stdv	Rep 1	Rep 2	Rep 3	Rep 4	mean	stdv	Rep 1	Rep 2	Rep 3	mean	stdv	Rep 1	Rep 2	Rep 3	Rep 4	mean	stdv
0	0	0	0	0	0	0	0	0	0	0	0	0	0	0	0	0	0	0	0	0	0	0	0
0.5	61.3473	70.8081	65.3598	63.2951	65.2026	4.08037	20.5234	23.5557	25.8918	24.483	23.6135	2.27294	50.8834	48.2226	48.2	49.102	1.54278	43.416	40.1022	39.1108	38.6534	40.3206	2.15034
1	71.7956	84.8549	78.8371	77.9876	78.3688	5.34292	31.1807	36.0427	39.0191	36.2906	35.6333	3.2603	64.6599	62.4614	61.4359	62.8524	1.64716	56.9023	54.8885	52.5312	52.6737	54.2489	2.07212
2	83.1686	94.5695	90.0763	89.4125	89.3067	4.68958	41.9342	50.4681	53.3868	49.4262	48.8038	4.87692	78.2809	77.1739	74.3619	76.6056	2.02041	68.2573	69.5876	67.4342	66.0359	67.8288	1.48853
4	91.8298	100	100	97.4964	97.3315	3.85306	56.5697	65.0288	68.5918	62.8499	63.2601	5.04927	88.8201	88.2751	87.688	88.2611	0.566161	80.4629	82.2482	80.8867	79.8889	80.8717	1.00466
20	100	100	100	100	100	0	82.8511	90.7806	93.379	91.9338	89.7361	4.71151	100	100	100	100	0	100	100	100	100	100	0

## Sheet: Fig4c_gels
Figure 4c
		FabD as substrate; frame marks the area shown in the manuscript (Extended Data Figure 1).																				PanB as substrate; frame marks the area shown in the manuscript (Extended Data Figure 2).

## Sheet: Fig5b
Figure 5b
	The frame marks the area shown in the manuscript.

[truncated: 14 more sheets: Fig5c, Fig6, SupFig1a, SupFig1d, SupFig1e, SupFig2, SupFig4b, SupFig4c, SupFig5a, SupFig6a, SupFig6b, SupFig6c_rawdata, SupFig6c_gels, SupFig6d]
